# Supplementary material for: Anthropogenic Effects on Hydrogen and Oxygen Isotopes of River Water in Cities
Source: Int J Environ Res Public Health. 2019 Nov 12;16(22):4429. doi: 10.3390/ijerph16224429 (PMC6888537; doi:10.3390/ijerph16224429)
Supplement: Supplementary file 1 [file ijerph-16-04429-s001.zip]

Archive with 1 entries (1 files):
- ijerph-615702-supplementary.xlsx
