# Supplementary material for: Anthropogenic Effects on Hydrogen and Oxygen Isotopes of River Water in Cities
Source: Int J Environ Res Public Health. 2019 Nov 12;16(22):4429. doi: 10.3390/ijerph16224429 (PMC6888537; doi:10.3390/ijerph16224429)
Supplement: Supplementary file 1 [file ijerph-16-04429-s001.zip › ijerph-615702-supplementary.xlsx]

## Sheet: River data_GNIR
Group	Project	Site	Country	Latitude	Longitude	Altitude	Type of Site	Source of Information	Sample Name	Media Type	Date	Begin of Period	End of Period	Comment	O18	O18 Provider	H2	H2 Provider
GNIR - Synoptic	GNIR/S/AU/01	BARR CREEK - Capels Cro	AU	-35.6144	143.944	75	River - unknown	[Reference: Simpson and Herczeg, 1991]	19890615a	Water - Surface Water - flowing	1989-06-15				-5.25	CSIRO, Land and Water - Adelaide	-27.4	CSIRO, Land and Water - Adelaide
GNIR - Synoptic	GNIR/S/AU/01	CAMPASPE - Rochester	AU	-36.3606	144.706	119	River - unknown	[Reference: Simpson and Herczeg, 1991]	19890415b	Water - Surface Water - flowing	1989-04-15				-2.86	CSIRO, Land and Water - Adelaide	-20.6	CSIRO, Land and Water - Adelaide
GNIR - Synoptic	GNIR/S/AU/01	CAMPASPE - Rochester	AU	-36.3606	144.706	119	River - unknown	[Reference: Simpson and Herczeg, 1991]	19890615b	Water - Surface Water - flowing	1989-06-15				-4.4	CSIRO, Land and Water - Adelaide	-21.6	CSIRO, Land and Water - Adelaide
GNIR - Synoptic	GNIR/S/AU/01	DARLING - Burtundy	AU	-33.7333	142.269	47	River - unknown	[Reference: Simpson and Herczeg, 1991]	19890115c	Water - Surface Water - flowing	1989-01-15				-0.53	CSIRO, Land and Water - Adelaide	-12.7	CSIRO, Land and Water - Adelaide
GNIR - Synoptic	GNIR/S/AU/01	DARLING - Burtundy	AU	-33.7333	142.269	47	River - unknown	[Reference: Simpson and Herczeg, 1991]	19890615c	Water - Surface Water - flowing	1989-06-15				-3.71	CSIRO, Land and Water - Adelaide	-23.4	CSIRO, Land and Water - Adelaide
GNIR - Synoptic	GNIR/S/AU/01	GOULBURN - McCoys Bridge	AU	-36.1028	144.853	109	River - unknown	[Reference: Simpson and Herczeg, 1991]	19890415d	Water - Surface Water - flowing	1989-04-15				-5.85	CSIRO, Land and Water - Adelaide	-36.4	CSIRO, Land and Water - Adelaide
GNIR - Synoptic	GNIR/S/AU/01	MURRUMBIDGEE - Balranald	AU	-34.6464	143.566	65	River - unknown	[Reference: Simpson and Herczeg, 1991]	19890115e	Water - Surface Water - flowing	1989-01-15				-5.43	CSIRO, Land and Water - Adelaide	-37.9	CSIRO, Land and Water - Adelaide
GNIR - Synoptic	GNIR/S/AU/01	MURRUMBIDGEE - Balranald	AU	-34.6464	143.566	65	River - unknown	[Reference: Simpson and Herczeg, 1991]	19890615e	Water - Surface Water - flowing	1989-06-15				-6.18	CSIRO, Land and Water - Adelaide	-39.1	CSIRO, Land and Water - Adelaide
GNIR - Synoptic	GNIR/S/AU/01	MITTA MITTA - Tallandoon	AU	-36.4081	147.231	222	River - unknown	[Reference: Simpson and Herczeg, 1991]	19890115f	Water - Surface Water - flowing	1989-01-15				-6.93	CSIRO, Land and Water - Adelaide	-42.2	CSIRO, Land and Water - Adelaide
GNIR - Synoptic	GNIR/S/AU/01	MITTA MITTA - Tallandoon	AU	-36.4081	147.231	222	River - unknown	[Reference: Simpson and Herczeg, 1991]	19890415f	Water - Surface Water - flowing	1989-04-15				-7.04	CSIRO, Land and Water - Adelaide	-43	CSIRO, Land and Water - Adelaide
GNIR - Synoptic	GNIR/S/AU/01	MITTA MITTA - Tallandoon	AU	-36.4081	147.231	222	River - unknown	[Reference: Simpson and Herczeg, 1991]	19890615f	Water - Surface Water - flowing	1989-06-15				-5.84	CSIRO, Land and Water - Adelaide	-41.9	CSIRO, Land and Water - Adelaide
GNIR - Synoptic	GNIR/S/AU/01	MURRAY - Barham	AU	-35.6308	144.125	82	River - unknown	[Reference: Simpson and Herczeg, 1991]	19890415g	Water - Surface Water - flowing	1989-04-15				-5.69	CSIRO, Land and Water - Adelaide	-32.7	CSIRO, Land and Water - Adelaide
GNIR - Synoptic	GNIR/S/AU/01	MURRAY - Barham	AU	-35.6308	144.125	82	River - unknown	[Reference: Simpson and Herczeg, 1991]	19890615g	Water - Surface Water - flowing	1989-06-15				-7.18	CSIRO, Land and Water - Adelaide	-40.2	CSIRO, Land and Water - Adelaide
GNIR - Synoptic	GNIR/S/AU/01	MURRAY - Euston	AU	-34.5778	142.757	57	River - unknown	[Reference: Simpson and Herczeg, 1991]	19890115h	Water - Surface Water - flowing	1989-01-15				-4.83	CSIRO, Land and Water - Adelaide	-32.4	CSIRO, Land and Water - Adelaide
GNIR - Synoptic	GNIR/S/AU/01	MURRAY - Euston	AU	-34.5778	142.757	57	River - unknown	[Reference: Simpson and Herczeg, 1991]	19890415h	Water - Surface Water - flowing	1989-04-15				-5.45	CSIRO, Land and Water - Adelaide	-35	CSIRO, Land and Water - Adelaide
GNIR - Synoptic	GNIR/S/AU/01	MURRAY - Heywoods	AU	-36.0994	147.024	167	River - unknown	[Reference: Simpson and Herczeg, 1991]	19890115i	Water - Surface Water - flowing	1989-01-15				-7.11	CSIRO, Land and Water - Adelaide	-41.8	CSIRO, Land and Water - Adelaide
GNIR - Synoptic	GNIR/S/AU/01	MURRAY - Heywoods	AU	-36.0994	147.024	167	River - unknown	[Reference: Simpson and Herczeg, 1991]	19890415i	Water - Surface Water - flowing	1989-04-15				-6.28	CSIRO, Land and Water - Adelaide	-38.6	CSIRO, Land and Water - Adelaide
GNIR - Synoptic	GNIR/S/AU/01	MURRAY - Heywoods	AU	-36.0994	147.024	167	River - unknown	[Reference: Simpson and Herczeg, 1991]	19890615i	Water - Surface Water - flowing	1989-06-15				-6.71	CSIRO, Land and Water - Adelaide	-41	CSIRO, Land and Water - Adelaide
GNIR - Synoptic	GNIR/S/AU/01	MURRAY - Jingellic	AU	-35.9281	147.705	230	River - unknown	[Reference: Simpson and Herczeg, 1991]	19890115j	Water - Surface Water - flowing	1989-01-15				-7.94	CSIRO, Land and Water - Adelaide	-47.2	CSIRO, Land and Water - Adelaide
GNIR - Synoptic	GNIR/S/AU/01	MURRAY - Jingellic	AU	-35.9281	147.705	230	River - unknown	[Reference: Simpson and Herczeg, 1991]	19890415j	Water - Surface Water - flowing	1989-04-15				-7.84	CSIRO, Land and Water - Adelaide	-47.8	CSIRO, Land and Water - Adelaide
GNIR - Synoptic	GNIR/S/AU/01	MURRAY - Jingellic	AU	-35.9281	147.705	230	River - unknown	[Reference: Simpson and Herczeg, 1991]	19890615j	Water - Surface Water - flowing	1989-06-15				-8.3	CSIRO, Land and Water - Adelaide	-51.5	CSIRO, Land and Water - Adelaide
GNIR - Synoptic	GNIR/S/AU/01	LAKE ALEXANDRINA - Milang	AU	-35.4083	138.975		River - unknown	[Reference: Simpson and Herczeg, 1991]	19890115k	Water - Surface Water - flowing	1989-01-15				-1.26	CSIRO, Land and Water - Adelaide	-11.8	CSIRO, Land and Water - Adelaide
GNIR - Synoptic	GNIR/S/AU/01	LAKE ALEXANDRINA - Milang	AU	-35.4083	138.975		River - unknown	[Reference: Simpson and Herczeg, 1991]	19890415k	Water - Surface Water - flowing	1989-04-15				0.37	CSIRO, Land and Water - Adelaide	-1.8	CSIRO, Land and Water - Adelaide
GNIR - Synoptic	GNIR/S/AU/01	LAKE ALEXANDRINA - Milang	AU	-35.4083	138.975		River - unknown	[Reference: Simpson and Herczeg, 1991]	19890615k	Water - Surface Water - flowing	1989-06-15				-0.65	CSIRO, Land and Water - Adelaide	-7.5	CSIRO, Land and Water - Adelaide
GNIR - Synoptic	GNIR/S/AU/01	MURRAY - Lock 3	AU	-34.1572	140.332	14	River - unknown	[Reference: Simpson and Herczeg, 1991]	19890115l	Water - Surface Water - flowing	1989-01-15				-2.04	CSIRO, Land and Water - Adelaide	-19.3	CSIRO, Land and Water - Adelaide
GNIR - Synoptic	GNIR/S/AU/01	MURRAY - Lock 3	AU	-34.1572	140.332	14	River - unknown	[Reference: Simpson and Herczeg, 1991]	19890415l	Water - Surface Water - flowing	1989-04-15				-1.44	CSIRO, Land and Water - Adelaide	-18.8	CSIRO, Land and Water - Adelaide
GNIR - Synoptic	GNIR/S/AU/01	MURRAY - Lock 3	AU	-34.1572	140.332	14	River - unknown	[Reference: Simpson and Herczeg, 1991]	19890615l	Water - Surface Water - flowing	1989-06-15				-5.17	CSIRO, Land and Water - Adelaide	-34.2	CSIRO, Land and Water - Adelaide
GNIR - Synoptic	GNIR/S/AU/01	MURRAY - Lock 5	AU	-34.1886	140.779	21	River - unknown	[Reference: Simpson and Herczeg, 1991]	19890115m	Water - Surface Water - flowing	1989-01-15				-2.54	CSIRO, Land and Water - Adelaide	-21.2	CSIRO, Land and Water - Adelaide
GNIR - Synoptic	GNIR/S/AU/01	MURRAY - Lock 5	AU	-34.1886	140.779	21	River - unknown	[Reference: Simpson and Herczeg, 1991]	19890415m	Water - Surface Water - flowing	1989-04-15				-1.73	CSIRO, Land and Water - Adelaide	-17	CSIRO, Land and Water - Adelaide
GNIR - Synoptic	GNIR/S/AU/01	MURRAY - Lock 5	AU	-34.1886	140.779	21	River - unknown	[Reference: Simpson and Herczeg, 1991]	19890615m	Water - Surface Water - flowing	1989-06-15				-5.41	CSIRO, Land and Water - Adelaide	-34.5	CSIRO, Land and Water - Adelaide
GNIR - Synoptic	GNIR/S/AU/01	MURRAY - Lock 9	AU	-34.1556	141.586	42	River - unknown	[Reference: Simpson and Herczeg, 1991]	19890115n	Water - Surface Water - flowing	1989-01-15				-4.22	CSIRO, Land and Water - Adelaide	-32	CSIRO, Land and Water - Adelaide
GNIR - Synoptic	GNIR/S/AU/01	MURRAY - Lock 9	AU	-34.1556	141.586	42	River - unknown	[Reference: Simpson and Herczeg, 1991]	19890415n	Water - Surface Water - flowing	1989-04-15				-4.16	CSIRO, Land and Water - Adelaide	-30.4	CSIRO, Land and Water - Adelaide
GNIR - Synoptic	GNIR/S/AU/01	MURRAY - Lock 9	AU	-34.1556	141.586	42	River - unknown	[Reference: Simpson and Herczeg, 1991]	19890615n	Water - Surface Water - flowing	1989-06-15				-5.61	CSIRO, Land and Water - Adelaide	-35.8	CSIRO, Land and Water - Adelaide
GNIR - Synoptic	GNIR/S/AU/01	MURRAY - Merbein	AU	-34.17	142.088	40	River - unknown	[Reference: Simpson and Herczeg, 1991]	19890115o	Water - Surface Water - flowing	1989-01-15				-4.96	CSIRO, Land and Water - Adelaide	-32.8	CSIRO, Land and Water - Adelaide
GNIR - Synoptic	GNIR/S/AU/01	MURRAY - Merbein	AU	-34.17	142.088	40	River - unknown	[Reference: Simpson and Herczeg, 1991]	19890415o	Water - Surface Water - flowing	1989-04-15				-5.73	CSIRO, Land and Water - Adelaide	-36.7	CSIRO, Land and Water - Adelaide
GNIR - Synoptic	GNIR/S/AU/01	MURRAY - Merbein	AU	-34.17	142.088	40	River - unknown	[Reference: Simpson and Herczeg, 1991]	19890615o	Water - Surface Water - flowing	1989-06-15				-6.39	CSIRO, Land and Water - Adelaide	-37.4	CSIRO, Land and Water - Adelaide
GNIR - Synoptic	GNIR/S/AU/01	MURRAY - Morgan	AU	-34.0389	139.676	9	River - unknown	[Reference: Simpson and Herczeg, 1991]	19890115p	Water - Surface Water - flowing	1989-01-15				-2.7	CSIRO, Land and Water - Adelaide	-18.8	CSIRO, Land and Water - Adelaide
GNIR - Synoptic	GNIR/S/AU/01	MURRAY - Morgan	AU	-34.0389	139.676	9	River - unknown	[Reference: Simpson and Herczeg, 1991]	19890415p	Water - Surface Water - flowing	1989-04-15				-1.66	CSIRO, Land and Water - Adelaide	-15.8	CSIRO, Land and Water - Adelaide
GNIR - Synoptic	GNIR/S/AU/01	MURRAY - Morgan	AU	-34.0389	139.676	9	River - unknown	[Reference: Simpson and Herczeg, 1991]	19890615p	Water - Surface Water - flowing	1989-06-15				-4.66	CSIRO, Land and Water - Adelaide	-34	CSIRO, Land and Water - Adelaide
GNIR - Synoptic	GNIR/S/AU/01	MURRAY - Murray Bridge	AU	-35.1158	139.294	4	River - unknown	[Reference: Simpson and Herczeg, 1991]	19890115q	Water - Surface Water - flowing	1989-01-15				-1.7	CSIRO, Land and Water - Adelaide	-17.4	CSIRO, Land and Water - Adelaide
GNIR - Synoptic	GNIR/S/AU/01	MURRAY - Murray Bridge	AU	-35.1158	139.294	4	River - unknown	[Reference: Simpson and Herczeg, 1991]	19890415q	Water - Surface Water - flowing	1989-04-15				-1.26	CSIRO, Land and Water - Adelaide	-14.4	CSIRO, Land and Water - Adelaide
GNIR - Synoptic	GNIR/S/AU/01	MURRAY - Murray Bridge	AU	-35.1158	139.294	4	River - unknown	[Reference: Simpson and Herczeg, 1991]	19890615q	Water - Surface Water - flowing	1989-06-15				-5.07	CSIRO, Land and Water - Adelaide	-34.9	CSIRO, Land and Water - Adelaide
GNIR - Synoptic	GNIR/S/AU/01	MURRAY - Rufus Junction	AU	-34.0511	141.244	34	River - unknown	[Reference: Simpson and Herczeg, 1991]	19890115r	Water - Surface Water - flowing	1989-01-15				-3.79	CSIRO, Land and Water - Adelaide	-28.4	CSIRO, Land and Water - Adelaide
GNIR - Synoptic	GNIR/S/AU/01	MURRAY - Rufus Junction	AU	-34.0511	141.244	34	River - unknown	[Reference: Simpson and Herczeg, 1991]	19890415r	Water - Surface Water - flowing	1989-04-15				-1.92	CSIRO, Land and Water - Adelaide	-21.4	CSIRO, Land and Water - Adelaide
GNIR - Synoptic	GNIR/S/AU/01	MURRAY - Rufus Junction	AU	-34.0511	141.244	34	River - unknown	[Reference: Simpson and Herczeg, 1991]	19890615r	Water - Surface Water - flowing	1989-06-15				-4.42	CSIRO, Land and Water - Adelaide	-34.4	CSIRO, Land and Water - Adelaide
GNIR - Synoptic	GNIR/S/AU/01	MURRAY - Swan Hill	AU	-35.3381	143.566	70	River - unknown	[Reference: Simpson and Herczeg, 1991]	19890415s	Water - Surface Water - flowing	1989-04-15				-6.09	CSIRO, Land and Water - Adelaide	-38.3	CSIRO, Land and Water - Adelaide
GNIR - Synoptic	GNIR/S/AU/01	MURRAY - Swan Hill	AU	-35.3381	143.566	70	River - unknown	[Reference: Simpson and Herczeg, 1991]	19890615s	Water - Surface Water - flowing	1989-06-15				-6.39	CSIRO, Land and Water - Adelaide	-37.8	CSIRO, Land and Water - Adelaide
GNIR - Synoptic	GNIR/S/AU/01	MURRAY - Tailem Bend	AU	-35.2531	139.45	3	River - unknown	[Reference: Simpson and Herczeg, 1991]	19890115t	Water - Surface Water - flowing	1989-01-15				-1.84	CSIRO, Land and Water - Adelaide	-16.6	CSIRO, Land and Water - Adelaide
GNIR - Synoptic	GNIR/S/AU/01	MURRAY - Tailem Bend	AU	-35.2531	139.45	3	River - unknown	[Reference: Simpson and Herczeg, 1991]	19890415t	Water - Surface Water - flowing	1989-04-15				-1.03	CSIRO, Land and Water - Adelaide	-15.1	CSIRO, Land and Water - Adelaide
GNIR - Synoptic	GNIR/S/AU/01	MURRAY - Tailem Bend	AU	-35.2531	139.45	3	River - unknown	[Reference: Simpson and Herczeg, 1991]	19890615t	Water - Surface Water - flowing	1989-06-15				-5.32	CSIRO, Land and Water - Adelaide	-36.1	CSIRO, Land and Water - Adelaide
GNIR - Synoptic	GNIR/S/AU/01	MURRAY - Torrumbarry Weir	AU	-35.9942	144.515	97	River - unknown	[Reference: Simpson and Herczeg, 1991]	19890415u	Water - Surface Water - flowing	1989-04-15				-6	CSIRO, Land and Water - Adelaide	-36.3	CSIRO, Land and Water - Adelaide
GNIR - Synoptic	GNIR/S/AU/01	MURRAY - Torrumbarry Weir	AU	-35.9942	144.515	97	River - unknown	[Reference: Simpson and Herczeg, 1991]	19890615u	Water - Surface Water - flowing	1989-06-15				-6.57	CSIRO, Land and Water - Adelaide	-38.9	CSIRO, Land and Water - Adelaide
GNIR - Synoptic	GNIR/S/AU/01	MURRAY - Waikerie	AU	-34.1753	139.952	29	River - unknown	[Reference: Simpson and Herczeg, 1991]	19890115v	Water - Surface Water - flowing	1989-01-15				-2.01	CSIRO, Land and Water - Adelaide	-18.7	CSIRO, Land and Water - Adelaide
GNIR - Synoptic	GNIR/S/AU/01	MURRAY - Waikerie	AU	-34.1753	139.952	29	River - unknown	[Reference: Simpson and Herczeg, 1991]	19890415v	Water - Surface Water - flowing	1989-04-15				-1.53	CSIRO, Land and Water - Adelaide	-18.1	CSIRO, Land and Water - Adelaide
GNIR - Synoptic	GNIR/S/AU/01	MURRAY - Waikerie	AU	-34.1753	139.952	29	River - unknown	[Reference: Simpson and Herczeg, 1991]	19890615v	Water - Surface Water - flowing	1989-06-15				-4.84	CSIRO, Land and Water - Adelaide	-34.1	CSIRO, Land and Water - Adelaide
GNIR - Synoptic	GNIR/S/AU/01	MURRAY - Wakool Junction	AU	-34.8603	143.354	62	River - unknown	[Reference: Simpson and Herczeg, 1991]	19890415w	Water - Surface Water - flowing	1989-04-15				-5.9	CSIRO, Land and Water - Adelaide	-38.5	CSIRO, Land and Water - Adelaide
GNIR - Synoptic	GNIR/S/AU/01	MURRAY - Wakool Junction	AU	-34.8603	143.354	62	River - unknown	[Reference: Simpson and Herczeg, 1991]	19890615w	Water - Surface Water - flowing	1989-06-15				-6.38	CSIRO, Land and Water - Adelaide	-37.9	CSIRO, Land and Water - Adelaide
GNIR - Synoptic	GNIR/S/AU/01	MURRAY - Yarrawonga Weir	AU	-36.0092	146.001	129	River - unknown	[Reference: Simpson and Herczeg, 1991]	19890115x	Water - Surface Water - flowing	1989-01-15				-6.7	CSIRO, Land and Water - Adelaide	-38.9	CSIRO, Land and Water - Adelaide
GNIR - Synoptic	GNIR/S/AU/01	MURRAY - Yarrawonga Weir	AU	-36.0092	146.001	129	River - unknown	[Reference: Simpson and Herczeg, 1991]	19890415x	Water - Surface Water - flowing	1989-04-15				-6.38	CSIRO, Land and Water - Adelaide	-39.6	CSIRO, Land and Water - Adelaide
GNIR - Synoptic	GNIR/S/AU/01	MURRAY - Yarrawonga Weir	AU	-36.0092	146.001	129	River - unknown	[Reference: Simpson and Herczeg, 1991]	19890615x	Water - Surface Water - flowing	1989-06-15				-6.54	CSIRO, Land and Water - Adelaide	-38.1	CSIRO, Land and Water - Adelaide
GNIR - Synoptic	GNIR/S/AU/01	LAKE VICTORIA - Lake Victoria	AU	-33.9692	141.296	26	River - unknown	[Reference: Simpson and Herczeg, 1991]	19890115y	Water - Surface Water - flowing	1989-01-15				-3.34	CSIRO, Land and Water - Adelaide	-27.8	CSIRO, Land and Water - Adelaide
GNIR - Synoptic	GNIR/S/AU/01	LAKE VICTORIA - Lake Victoria	AU	-33.9692	141.296	26	River - unknown	[Reference: Simpson and Herczeg, 1991]	19890615y	Water - Surface Water - flowing	1989-06-15				-5.2	CSIRO, Land and Water - Adelaide	-33.1	CSIRO, Land and Water - Adelaide
GNIR - Synoptic	GNIR/S/AU/01	WAKOOL - Kyalite	AU	-34.9439	143.484	67	River - unknown	[Reference: Simpson and Herczeg, 1991]	19890415z	Water - Surface Water - flowing	1989-04-15				-4.85	CSIRO, Land and Water - Adelaide	-36.8	CSIRO, Land and Water - Adelaide
GNIR - Synoptic	GNIR/S/AU/01	WAKOOL - Kyalite	AU	-34.9439	143.484	67	River - unknown	[Reference: Simpson and Herczeg, 1991]	19890615z	Water - Surface Water - flowing	1989-06-15				-5.63	CSIRO, Land and Water - Adelaide	-35.6	CSIRO, Land and Water - Adelaide
GNIR - Synoptic	GNIR/S/AT/02	DANUBE - Iller	DE	48.3107	9.86037		River - river, perennial flow	[Reference: Rank et al., 2009]	JDS1	Water - Surface Water - flowing	2007-08-13				-9.04	Austrian Institute of Technology	-64.6	Austrian Institute of Technology
GNIR - Synoptic	GNIR/S/AT/02	DANUBE - Kelheim - 01	DE	48.915	11.8685		River - river, perennial flow	[Reference: Rank et al., 2009]	JDS2	Water - Surface Water - flowing	2007-08-15				-9.9	Austrian Institute of Technology	-69.8	Austrian Institute of Technology
GNIR - Synoptic	GNIR/S/AT/02	DANUBE - Geisling - 01	DE	48.9759	12.3557		River - river, perennial flow	[Reference: Rank et al., 2009]	JDS3	Water - Surface Water - flowing	2007-08-15				-9.5	Austrian Institute of Technology	-67.6	Austrian Institute of Technology
GNIR - Synoptic	GNIR/S/AT/02	DANUBE - Deggendorf - 01	DE	48.8338	12.9348		River - river, perennial flow	[Reference: Rank et al., 2009]	JDS4	Water - Surface Water - flowing	2007-08-16				-9.53	Austrian Institute of Technology	-67.6	Austrian Institute of Technology
GNIR - Synoptic	GNIR/S/AT/02	DANUBE - Niederalteich - 01	DE	48.7799	13.0059		River - river, perennial flow	[Reference: Rank et al., 2009]	JDS5	Water - Surface Water - flowing	2007-08-16				-9.59	Austrian Institute of Technology	-68.3	Austrian Institute of Technology
GNIR - Synoptic	GNIR/S/AT/02	DANUBE - Jochenstein - 01	DE	48.5249	13.6937		River - river, perennial flow	[Reference: Rank et al., 2009]	JDS7	Water - Surface Water - flowing	2007-08-17				-10.83	Austrian Institute of Technology	-77.8	Austrian Institute of Technology
GNIR - Synoptic	GNIR/S/AT/02	DANUBE - Abwinden/Asten	AT	48.255	14.417		River - river, perennial flow	[Reference: Rank et al., 2009]	JDS8	Water - Surface Water - flowing	2007-08-18				-10.65	Austrian Institute of Technology	-76.1	Austrian Institute of Technology
GNIR - Synoptic	GNIR/S/AT/02	DANUBE - Ybbs/Persenbeug	AT	48.1967	15.0529		River - river, perennial flow	[Reference: Rank et al., 2009]	JDS9	Water - Surface Water - flowing	2007-08-18				-10.68	Austrian Institute of Technology	-76	Austrian Institute of Technology
GNIR - Synoptic	GNIR/S/AT/02	DANUBE - Oberloiben - 01	AT	48.3837	15.531		River - river, perennial flow	[Reference: Rank et al., 2009]	JDS10	Water - Surface Water - flowing	2007-08-18				-10.68	Austrian Institute of Technology	-75.7	Austrian Institute of Technology
GNIR - Synoptic	GNIR/S/AT/02	DANUBE - Greifenstein - 01	AT	48.3515	16.2246		River - river, perennial flow	[Reference: Rank et al., 2009]	JDS11	Water - Surface Water - flowing	2007-08-19				-10.58	Austrian Institute of Technology	-75	Austrian Institute of Technology
GNIR - Synoptic	GNIR/S/AT/02	DANUBE - Klosterneuburg - 01	AT	48.3308	16.329		River - river, perennial flow	[Reference: Rank et al., 2009]	JDS12	Water - Surface Water - flowing	2007-08-19				-10.61	Austrian Institute of Technology	-75.8	Austrian Institute of Technology
GNIR - Synoptic	GNIR/S/AT/02	DANUBE - Wildungsmauer	AT	48.116	16.8033		River - river, perennial flow	[Reference: Rank et al., 2009]	JDS13	Water - Surface Water - flowing	2007-08-21				-10.63	Austrian Institute of Technology	-75.4	Austrian Institute of Technology
GNIR - Synoptic	GNIR/S/AT/02	DANUBE - Hainburg - 01	AT	48.1727	16.9616		River - river, perennial flow	[Reference: Rank et al., 2009]	JDS14	Water - Surface Water - flowing	2007-08-21				-10.66	Austrian Institute of Technology	-75.8	Austrian Institute of Technology
GNIR - Synoptic	GNIR/S/AT/02	DANUBE - Bratislava - 01	SK	48.1183	17.1453		River - river, perennial flow	[Reference: Rank et al., 2009]	JDS16	Water - Surface Water - flowing	2007-08-22				-10.6	Austrian Institute of Technology	-76.1	Austrian Institute of Technology
GNIR - Synoptic	GNIR/S/AT/02	DANUBE - Gabcikovo reservoir	SK	48.0358	17.2344		River - river, perennial flow	[Reference: Rank et al., 2009]	JDS17	Water - Surface Water - flowing	2007-08-23				-10.69	Austrian Institute of Technology	-75.7	Austrian Institute of Technology
GNIR - Synoptic	GNIR/S/AT/02	DANUBE - Medvedov	SK	47.7888	17.662		River - river, perennial flow	[Reference: Rank et al., 2009]	JDS18	Water - Surface Water - flowing	2007-08-23				-10.57	Austrian Institute of Technology	-74.8	Austrian Institute of Technology
GNIR - Synoptic	GNIR/S/AT/02	DANUBE - Komarom	SK	47.7516	18.1168		River - river, perennial flow	[Reference: Rank et al., 2009]	JDS20	Water - Surface Water - flowing	2007-08-24				-10.54	Austrian Institute of Technology	-74.8	Austrian Institute of Technology
GNIR - Synoptic	GNIR/S/AT/02	DANUBE - Iza - 01	SK	47.7421	18.2111		River - river, perennial flow	[Reference: Rank et al., 2009]	JDS22	Water - Surface Water - flowing	2007-08-24				-10.55	Austrian Institute of Technology	-74.3	Austrian Institute of Technology
GNIR - Synoptic	GNIR/S/AT/02	DANUBE - Sturovo	SK	47.7926	18.7286		River - river, perennial flow	[Reference: Rank et al., 2009]	JDS23	Water - Surface Water - flowing	2007-08-25				-10.47	Austrian Institute of Technology	-74.5	Austrian Institute of Technology
GNIR - Synoptic	GNIR/S/AT/02	DANUBE - Szob - 01	HU	47.8126	18.8677		River - river, perennial flow	[Reference: Rank et al., 2009]	JDS26	Water - Surface Water - flowing	2007-08-25				-10.49	Austrian Institute of Technology	-75	Austrian Institute of Technology
GNIR - Synoptic	GNIR/S/AT/02	DANUBE - Szentendre Island - 03	HU	47.8082	18.9854		River - river, perennial flow	[Reference: Rank et al., 2009]	JDS27	Water - Surface Water - flowing	2007-08-26				-10.57	Austrian Institute of Technology	-75	Austrian Institute of Technology
GNIR - Synoptic	GNIR/S/AT/02	DANUBE - Szentendre Island - 04	HU	47.8058	18.9925		River - river, perennial flow	[Reference: Rank et al., 2009]	JDS28	Water - Surface Water - flowing	2007-08-26				-10.57	Austrian Institute of Technology	-75.2	Austrian Institute of Technology
GNIR - Synoptic	GNIR/S/AT/02	DANUBE - Budapest - 01	HU	47.5989	19.0836		River - river, perennial flow	[Reference: Rank et al., 2009]	JDS29	Water - Surface Water - flowing	2007-08-27				-10.6	Austrian Institute of Technology	-75.3	Austrian Institute of Technology
GNIR - Synoptic	GNIR/S/AT/02	DANUBE - Budapest - 02	HU	47.5934	19.0714		River - river, perennial flow	[Reference: Rank et al., 2009]	JDS30	Water - Surface Water - flowing	2007-08-27				-10.57	Austrian Institute of Technology	-75.1	Austrian Institute of Technology
GNIR - Synoptic	GNIR/S/AT/02	DANUBE - Budapest - 03	HU	47.3886	19.0102		River - river, perennial flow	[Reference: Rank et al., 2009]	JDS32	Water - Surface Water - flowing	2007-08-29				-10.6	Austrian Institute of Technology	-76.1	Austrian Institute of Technology
GNIR - Synoptic	GNIR/S/AT/02	DANUBE - Adony	HU	47.1153	18.8836		River - river, perennial flow	[Reference: Rank et al., 2009]	JDS33	Water - Surface Water - flowing	2007-08-29				-10.52	Austrian Institute of Technology	-75.6	Austrian Institute of Technology
GNIR - Synoptic	GNIR/S/AT/02	DANUBE - Dunafoeldvar - 01	HU	46.8047	18.9469		River - river, perennial flow	[Reference: Rank et al., 2009]	JDS35	Water - Surface Water - flowing	2007-08-30				-10.63	Austrian Institute of Technology	-75.2	Austrian Institute of Technology
GNIR - Synoptic	GNIR/S/AT/02	DANUBE - Paks - 01	HU	46.6344	18.8817		River - river, perennial flow	[Reference: Rank et al., 2009]	JDS36	Water - Surface Water - flowing	2007-08-30				-10.53	Austrian Institute of Technology	-75.1	Austrian Institute of Technology
GNIR - Synoptic	GNIR/S/AT/02	DANUBE - Baja - 01	HU	46.1998	18.9242		River - river, perennial flow	[Reference: Rank et al., 2009]	JDS38	Water - Surface Water - flowing	2007-08-31				-10.55	Austrian Institute of Technology	-76.1	Austrian Institute of Technology
GNIR - Synoptic	GNIR/S/AT/02	DANUBE - Hercegszanto - 01	HU	45.9133	18.8084		River - river, perennial flow	[Reference: Rank et al., 2009]	JDS39	Water - Surface Water - flowing	2007-09-01				-10.5	Austrian Institute of Technology	-74.8	Austrian Institute of Technology
GNIR - Synoptic	GNIR/S/AT/02	DANUBE - Batina - 01	HR	45.8413	18.8568		River - river, perennial flow	[Reference: Rank et al., 2009]	JDS40	Water - Surface Water - flowing	2007-09-01				-10.51	Austrian Institute of Technology	-75.3	Austrian Institute of Technology
GNIR - Synoptic	GNIR/S/AT/02	DANUBE - Drava - 01	HR	45.5543	18.917		River - river, perennial flow	[Reference: Rank et al., 2009]	JDS41	Water - Surface Water - flowing	2007-09-02				-10.46	Austrian Institute of Technology	-74.9	Austrian Institute of Technology
GNIR - Synoptic	GNIR/S/AT/02	DANUBE - Drava - 02	HR	45.5303	19.0749		River - river, perennial flow	[Reference: Rank et al., 2009]	JDS43	Water - Surface Water - flowing	2007-09-03				-10.47	Austrian Institute of Technology	-74	Austrian Institute of Technology
GNIR - Synoptic	GNIR/S/AT/02	DANUBE - Dalj	HR	45.4963	19.0099		River - river, perennial flow	[Reference: Rank et al., 2009]	JDS44	Water - Surface Water - flowing	2007-09-03				-10.47	Austrian Institute of Technology	-74.7	Austrian Institute of Technology
GNIR - Synoptic	GNIR/S/AT/02	DANUBE - Ilok - 01	HR	45.2316	19.364		River - river, perennial flow	[Reference: Rank et al., 2009]	JDS45	Water - Surface Water - flowing	2007-09-03				-10.42	Austrian Institute of Technology	-74.4	Austrian Institute of Technology
GNIR - Synoptic	GNIR/S/AT/02	DANUBE - Novi Sad - 03	RS	45.2217	19.803		River - river, perennial flow	[Reference: Rank et al., 2009]	JDS46	Water - Surface Water - flowing	2007-09-04				-10.43	Austrian Institute of Technology	-74.2	Austrian Institute of Technology
GNIR - Synoptic	GNIR/S/AT/02	DANUBE - Novi Sad - 04	RS	45.2604	19.886		River - river, perennial flow	[Reference: Rank et al., 2009]	JDS47	Water - Surface Water - flowing	2007-09-04				-10.39	Austrian Institute of Technology	-74.4	Austrian Institute of Technology
GNIR - Synoptic	GNIR/S/AT/02	DANUBE - Stari Slankamen - 01	RS	45.1451	20.2633		River - river, perennial flow	[Reference: Rank et al., 2009]	JDS48	Water - Surface Water - flowing	2007-09-05				-10.43	Austrian Institute of Technology	-74.5	Austrian Institute of Technology
GNIR - Synoptic	GNIR/S/AT/02	DANUBE - Belegis	RS	45.0265	20.3654		River - river, perennial flow	[Reference: Rank et al., 2009]	JDS50	Water - Surface Water - flowing	2007-09-05				-10.4	Austrian Institute of Technology	-73.8	Austrian Institute of Technology
GNIR - Synoptic	GNIR/S/AT/02	DANUBE - Sava	RS	44.8492	20.5759		River - river, perennial flow	[Reference: Rank et al., 2009]	JDS52	Water - Surface Water - flowing	2007-09-07				-9.99	Austrian Institute of Technology	-71.3	Austrian Institute of Technology
GNIR - Synoptic	GNIR/S/AT/02	DANUBE - Pancevo - 03	RS	44.8169	20.6453		River - river, perennial flow	[Reference: Rank et al., 2009]	JDS53	Water - Surface Water - flowing	2007-09-07				-10.13	Austrian Institute of Technology	-72	Austrian Institute of Technology
GNIR - Synoptic	GNIR/S/AT/02	DANUBE - Grocka - 01	RS	44.6813	20.7245		River - river, perennial flow	[Reference: Rank et al., 2009]	JDS54	Water - Surface Water - flowing	2007-09-08				-10.06	Austrian Institute of Technology	-71.2	Austrian Institute of Technology
GNIR - Synoptic	GNIR/S/AT/02	DANUBE - Great Morava - 01	RS	44.7199	21.0077		River - river, perennial flow	[Reference: Rank et al., 2009]	JDS55	Water - Surface Water - flowing	2007-09-08				-10.06	Austrian Institute of Technology	-71.4	Austrian Institute of Technology
GNIR - Synoptic	GNIR/S/AT/02	DANUBE - Great Morava - 02	RS	44.7341	21.1279		River - river, perennial flow	[Reference: Rank et al., 2009]	JDS57	Water - Surface Water - flowing	2007-09-09				-10.01	Austrian Institute of Technology	-71	Austrian Institute of Technology
GNIR - Synoptic	GNIR/S/AT/02	DANUBE - Starapalanka - 01	RS	44.8215	21.3339		River - river, perennial flow	[Reference: Rank et al., 2009]	JDS58	Water - Surface Water - flowing	2007-09-09				-10.03	Austrian Institute of Technology	-72.2	Austrian Institute of Technology
GNIR - Synoptic	GNIR/S/AT/02	DANUBE - Banatska Palanka - 01	RS	44.7978	21.3882		River - river, perennial flow	[Reference: Rank et al., 2009]	JDS59	Water - Surface Water - flowing	2007-09-09				-10.06	Austrian Institute of Technology	-71.4	Austrian Institute of Technology
GNIR - Synoptic	GNIR/S/AT/02	DANUBE - Golubac - 01	RS	44.6644	21.6874		River - river, perennial flow	[Reference: Rank et al., 2009]	JDS60	Water - Surface Water - flowing	2007-09-10				-10.08	Austrian Institute of Technology	-71.9	Austrian Institute of Technology
GNIR - Synoptic	GNIR/S/AT/02	DANUBE - Donji Milanovac - 01	RS	44.4719	22.147		River - river, perennial flow	[Reference: Rank et al., 2009]	JDS61	Water - Surface Water - flowing	2007-09-10				-9.88	Austrian Institute of Technology	-70.6	Austrian Institute of Technology
GNIR - Synoptic	GNIR/S/AT/02	DANUBE - Tekija	RS	44.6926	22.4076		River - river, perennial flow	[Reference: Rank et al., 2009]	JDS62	Water - Surface Water - flowing	2007-09-11				-9.87	Austrian Institute of Technology	-70.3	Austrian Institute of Technology
GNIR - Synoptic	GNIR/S/AT/02	DANUBE - Vrbica	RS	44.5992	22.7146		River - river, perennial flow	[Reference: Rank et al., 2009]	JDS63	Water - Surface Water - flowing	2007-09-11				-9.86	Austrian Institute of Technology	-69.9	Austrian Institute of Technology
GNIR - Synoptic	GNIR/S/AT/02	DANUBE - Iron Gate II - 01	RS	44.3266	22.5424		River - river, perennial flow	[Reference: Rank et al., 2009]	JDS64	Water - Surface Water - flowing	2007-09-13				-9.85	Austrian Institute of Technology	-70.1	Austrian Institute of Technology
GNIR - Synoptic	GNIR/S/AT/02	DANUBE - Rudujevac	RS	44.2428	22.6806		River - river, perennial flow	[Reference: Rank et al., 2009]	JDS65	Water - Surface Water - flowing	2007-09-13				-9.82	Austrian Institute of Technology	-70.5	Austrian Institute of Technology
GNIR - Synoptic	GNIR/S/AT/02	DANUBE -Pristol - 01	RO	44.1688	22.7866		River - river, perennial flow	[Reference: Rank et al., 2009]	JDS67	Water - Surface Water - flowing	2007-09-14				-9.88	Austrian Institute of Technology	-70.4	Austrian Institute of Technology
GNIR - Synoptic	GNIR/S/AT/02	DANUBE - Calafat - 01	RO	44.0017	22.9347		River - river, perennial flow	[Reference: Rank et al., 2009]	JDS68	Water - Surface Water - flowing	2007-09-14				-9.82	Austrian Institute of Technology	-70.2	Austrian Institute of Technology
GNIR - Synoptic	GNIR/S/AT/02	DANUBE - Kozloduy - 01	RO	43.7486	23.8871		River - river, perennial flow	[Reference: Rank et al., 2009]	JDS69	Water - Surface Water - flowing	2007-09-15				-9.77	Austrian Institute of Technology	-70	Austrian Institute of Technology
GNIR - Synoptic	GNIR/S/AT/02	DANUBE - Bajkal	RO	43.7234	24.4191		River - river, perennial flow	[Reference: Rank et al., 2009]	JDS70	Water - Surface Water - flowing	2007-09-15				-9.78	Austrian Institute of Technology	-70.5	Austrian Institute of Technology
GNIR - Synoptic	GNIR/S/AT/02	DANUBE - Iskar	RO	43.7645	24.5536		River - river, perennial flow	[Reference: Rank et al., 2009]	JDS72	Water - Surface Water - flowing	2007-09-16				-9.72	Austrian Institute of Technology	-69.7	Austrian Institute of Technology
GNIR - Synoptic	GNIR/S/AT/02	DANUBE - Olt - 01	RO	43.704	24.7906		River - river, perennial flow	[Reference: Rank et al., 2009]	JDS73	Water - Surface Water - flowing	2007-09-16				-9.78	Austrian Institute of Technology	-69.3	Austrian Institute of Technology
GNIR - Synoptic	GNIR/S/AT/02	DANUBE - Olt - 02	RO	43.7137	24.8343		River - river, perennial flow	[Reference: Rank et al., 2009]	JDS75	Water - Surface Water - flowing	2007-09-16				-9.77	Austrian Institute of Technology	-69.5	Austrian Institute of Technology
GNIR - Synoptic	GNIR/S/AT/02	DANUBE -Turnu Magurele	RO	43.6882	25.0839		River - river, perennial flow	[Reference: Rank et al., 2009]	JDS76	Water - Surface Water - flowing	2007-09-17				-9.69	Austrian Institute of Technology	-69.4	Austrian Institute of Technology
GNIR - Synoptic	GNIR/S/AT/02	DANUBE - Zimnicea	RO	43.62	25.3986		River - river, perennial flow	[Reference: Rank et al., 2009]	JDS77	Water - Surface Water - flowing	2007-09-17				-9.7	Austrian Institute of Technology	-69.6	Austrian Institute of Technology
GNIR - Synoptic	GNIR/S/AT/02	DANUBE - Jantra	RO	43.6689	25.6178		River - river, perennial flow	[Reference: Rank et al., 2009]	JDS79	Water - Surface Water - flowing	2007-09-18				-9.72	Austrian Institute of Technology	-69.8	Austrian Institute of Technology
GNIR - Synoptic	GNIR/S/AT/02	DANUBE - Ruse - 01	RO	43.823	25.9155		River - river, perennial flow	[Reference: Rank et al., 2009]	JDS80	Water - Surface Water - flowing	2007-09-18				-9.75	Austrian Institute of Technology	-70.1	Austrian Institute of Technology
GNIR - Synoptic	GNIR/S/AT/02	DANUBE - Ruse - 02	RO	43.8897	26.0147		River - river, perennial flow	[Reference: Rank et al., 2009]	JDS82	Water - Surface Water - flowing	2007-09-20				-9.86	Austrian Institute of Technology	-70.5	Austrian Institute of Technology
GNIR - Synoptic	GNIR/S/AT/02	DANUBE - Arges - 01	RO	44.0537	26.6046		River - river, perennial flow	[Reference: Rank et al., 2009]	JDS83	Water - Surface Water - flowing	2007-09-21				-9.81	Austrian Institute of Technology	-70.2	Austrian Institute of Technology
GNIR - Synoptic	GNIR/S/AT/02	DANUBE - Arges - 02	RO	44.0616	26.6555		River - river, perennial flow	[Reference: Rank et al., 2009]	JDS85	Water - Surface Water - flowing	2007-09-21				-9.76	Austrian Institute of Technology	-70.5	Austrian Institute of Technology
GNIR - Synoptic	GNIR/S/AT/02	DANUBE - Chiciu	RO	44.1165	27.2129		River - river, perennial flow	[Reference: Rank et al., 2009]	JDS86	Water - Surface Water - flowing	2007-09-21				-9.78	Austrian Institute of Technology	-69.9	Austrian Institute of Technology
GNIR - Synoptic	GNIR/S/AT/02	DANUBE - Cernavoda - 01	RO	44.3825	28.043		River - river, perennial flow	[Reference: Rank et al., 2009]	JDS87	Water - Surface Water - flowing	2007-09-22				-9.75	Austrian Institute of Technology	-69.6	Austrian Institute of Technology
GNIR - Synoptic	GNIR/S/AT/02	DANUBE - Giurgeni - 01	RO	44.7768	27.8515		River - river, perennial flow	[Reference: Rank et al., 2009]	JDS88	Water - Surface Water - flowing	2007-09-23				-9.76	Austrian Institute of Technology	-69.3	Austrian Institute of Technology
GNIR - Synoptic	GNIR/S/AT/02	DANUBE - Braila - 01	RO	45.3017	27.9981		River - river, perennial flow	[Reference: Rank et al., 2009]	JDS89	Water - Surface Water - flowing	2007-09-23				-9.71	Austrian Institute of Technology	-68.8	Austrian Institute of Technology
GNIR - Synoptic	GNIR/S/AT/02	DANUBE - Reni - 01	RO	45.3166	28.3619		River - river, perennial flow	[Reference: Rank et al., 2009]	JDS92	Water - Surface Water - flowing	2007-09-24				-9.7	Austrian Institute of Technology	-68.6	Austrian Institute of Technology
GNIR - Synoptic	GNIR/S/AT/02	DANUBE - Vylkove	RO	45.3898	29.5874		River - river, perennial flow	[Reference: Rank et al., 2009]	JDS93	Water - Surface Water - flowing	2007-09-25				-9.64	Austrian Institute of Technology	-67.8	Austrian Institute of Technology
GNIR - Synoptic	GNIR/S/AT/02	DANUBE - Sulina - 01	RO	45.1828	29.1861		River - river, perennial flow	[Reference: Rank et al., 2009]	JDS95	Water - Surface Water - flowing	2007-09-26				-9.66	Austrian Institute of Technology	-68.8	Austrian Institute of Technology
GNIR - Synoptic	GNIR/S/AT/02	DANUBE - Sfantu Gheorghe - 01	RO	45.0795	29.112		River - river, perennial flow	[Reference: Rank et al., 2009]	JDS96	Water - Surface Water - flowing	2007-09-26				-9.65	Austrian Institute of Technology	-68.7	Austrian Institute of Technology
GNIR - Synoptic	GNIR/S/AT/02	INN - 01	AT	48.5575	13.437		River - river, perennial flow	[Reference: Rank et al., 2009]	JDS6	Water - Surface Water - flowing	2007-08-16				-11.93	Austrian Institute of Technology	-85.8	Austrian Institute of Technology
GNIR - Synoptic	GNIR/S/AT/02	MORAVA - 02	AT	48.1786	16.976		River - river, perennial flow	[Reference: Rank et al., 2009]	JDS15	Water - Surface Water - flowing	2007-08-21				-7.69	Austrian Institute of Technology	-57.9	Austrian Institute of Technology
GNIR - Synoptic	GNIR/S/AT/02	MOSON - Danube Arm	HU	47.735	17.7726		River - river, perennial flow	[Reference: Rank et al., 2009]	JDS19	Water - Surface Water - flowing	2007-08-23				-9.64	Austrian Institute of Technology	-68.4	Austrian Institute of Technology
GNIR - Synoptic	GNIR/S/AT/02	VAH - 02	SK	47.7593	18.1431		River - river, perennial flow	[Reference: Rank et al., 2009]	JDS21	Water - Surface Water - flowing	2007-08-24				-9.88	Austrian Institute of Technology	-69.7	Austrian Institute of Technology
GNIR - Synoptic	GNIR/S/AT/02	HRON - 02	SK	47.8216	18.7351		River - river, perennial flow	[Reference: Rank et al., 2009]	JDS24	Water - Surface Water - flowing	2007-08-25				-9.2	Austrian Institute of Technology	-62.8	Austrian Institute of Technology
GNIR - Synoptic	GNIR/S/AT/02	IPOLY - 02	SK	47.8228	18.8523		River - river, perennial flow	[Reference: Rank et al., 2009]	JDS25	Water - Surface Water - flowing	2007-08-25				-7.71	Austrian Institute of Technology	-55.7	Austrian Institute of Technology
GNIR - Synoptic	GNIR/S/AT/02	RACKEVE - Danube arm - 01	HU	47.4614	19.0713		River - river, perennial flow	[Reference: Rank et al., 2009]	JDS31	Water - Surface Water - flowing	2007-08-29				-10.51	Austrian Institute of Technology	-74.6	Austrian Institute of Technology
GNIR - Synoptic	GNIR/S/AT/02	RACKEVE - Danube arm - 02	HU	47.0363	18.9764		River - river, perennial flow	[Reference: Rank et al., 2009]	JDS34	Water - Surface Water - flowing	2007-08-30				-10.12	Austrian Institute of Technology	-72.9	Austrian Institute of Technology
GNIR - Synoptic	GNIR/S/AT/02	SIO	HU	46.3409	18.8839		River - river, perennial flow	[Reference: Rank et al., 2009]	JDS37	Water - Surface Water - flowing	2007-08-31				-6.4	Austrian Institute of Technology	-52.6	Austrian Institute of Technology
GNIR - Synoptic	GNIR/S/AT/02	DRAVA - 04	HR	45.5456	18.9066		River - river, perennial flow	[Reference: Rank et al., 2009]	JDS42	Water - Surface Water - flowing	2007-09-02				-10.45	Austrian Institute of Technology	-73.3	Austrian Institute of Technology
GNIR - Synoptic	GNIR/S/AT/02	TISZA - Tiszabecs - 01	HU	48.1034	22.829		River - river, perennial flow	[Reference: Rank et al., 2009]	JDS-TI1	Water - Surface Water - flowing	2007-08-31				-10.19	Austrian Institute of Technology	-70.2	Austrian Institute of Technology
GNIR - Synoptic	GNIR/S/AT/02	TISZA - Szolnok - 01	HU	47.1732	20.2171		River - river, perennial flow	[Reference: Rank et al., 2009]	JDS-TI2	Water - Surface Water - flowing	2007-08-31				-9.41	Austrian Institute of Technology	-64.9	Austrian Institute of Technology
GNIR - Synoptic	GNIR/S/AT/02	TISZA - Szeged - 01	HU	46.2559	20.2027		River - river, perennial flow	[Reference: Rank et al., 2009]	JDS-TI3	Water - Surface Water - flowing	2007-08-31				-8.61	Austrian Institute of Technology	-62.7	Austrian Institute of Technology
GNIR - Synoptic	GNIR/S/AT/02	TISZA - Martonos - 01	RS	46.129	20.0991		River - river, perennial flow	[Reference: Rank et al., 2009]	JDS-TI4	Water - Surface Water - flowing	2007-09-05				-8.91	Austrian Institute of Technology	-63.5	Austrian Institute of Technology
GNIR - Synoptic	GNIR/S/AT/02	TISZA - Novi Becej - 01	RS	45.5868	20.133		River - river, perennial flow	[Reference: Rank et al., 2009]	JDS-TI5	Water - Surface Water - flowing	2007-09-05				-8.66	Austrian Institute of Technology	-62.1	Austrian Institute of Technology
GNIR - Synoptic	GNIR/S/AT/02	TISZA - Titel - 01	RS	45.2081	20.3122		River - river, perennial flow	[Reference: Rank et al., 2009]	JDS-TI6	Water - Surface Water - flowing	2007-09-05				-8.72	Austrian Institute of Technology	-62.7	Austrian Institute of Technology
GNIR - Synoptic	GNIR/S/AT/02	TISZA - 03	RS	45.1436	20.28		River - river, perennial flow	[Reference: Rank et al., 2009]	JDS49	Water - Surface Water - flowing	2007-09-05				-8.71	Austrian Institute of Technology	-63.1	Austrian Institute of Technology
GNIR - Synoptic	GNIR/S/AT/02	SAVA - Jamena - 01	RS	44.8781	19.0839		River - river, perennial flow	[Reference: Rank et al., 2009]	JDS-SA2	Water - Surface Water - flowing	2007-09-07				-8.74	Austrian Institute of Technology	-60	Austrian Institute of Technology
GNIR - Synoptic	GNIR/S/AT/02	SAVA - Sremska Mitrovica - 01	RS	44.9614	19.6133		River - river, perennial flow	[Reference: Rank et al., 2009]	JDS-SA3	Water - Surface Water - flowing	2007-09-07				-9.38	Austrian Institute of Technology	-63.4	Austrian Institute of Technology
GNIR - Synoptic	GNIR/S/AT/02	SAVA - Usce - 01	RS	44.6414	19.9882		River - river, perennial flow	[Reference: Rank et al., 2009]	JDS-SA4	Water - Surface Water - flowing	2007-09-07				-8.91	Austrian Institute of Technology	-61.3	Austrian Institute of Technology
GNIR - Synoptic	GNIR/S/AT/02	SAVA - 02	RS	44.7872	20.3746		River - river, perennial flow	[Reference: Rank et al., 2009]	JDS51	Water - Surface Water - flowing	2007-09-07				-8.99	Austrian Institute of Technology	-61.3	Austrian Institute of Technology
GNIR - Synoptic	GNIR/S/AT/02	GREAT MORAVA - Varvarin - 01	RS	44.0854	21.1968		River - river, perennial flow	[Reference: Rank et al., 2009]	JDS-VM1	Water - Surface Water - flowing	2007-09-08				-10.06	Austrian Institute of Technology	-69.9	Austrian Institute of Technology
GNIR - Synoptic	GNIR/S/AT/02	GREAT MORAVA - Bagrdan - 01	RS	43.7407	21.376		River - river, perennial flow	[Reference: Rank et al., 2009]	JDS-VM2	Water - Surface Water - flowing	2007-09-08				-9.77	Austrian Institute of Technology	-69	Austrian Institute of Technology
GNIR - Synoptic	GNIR/S/AT/02	GREAT MORAVA - Ljubicevski Most - 01	RS	44.5753	21.1426		River - river, perennial flow	[Reference: Rank et al., 2009]	JDS-VM3	Water - Surface Water - flowing	2007-09-08				-9.44	Austrian Institute of Technology	-67.1	Austrian Institute of Technology
GNIR - Synoptic	GNIR/S/AT/02	GREAT MORAVA - 04	RS	44.7096	21.0354		River - river, perennial flow	[Reference: Rank et al., 2009]	JDS56	Water - Surface Water - flowing	2007-09-08				-9.28	Austrian Institute of Technology	-66.5	Austrian Institute of Technology
GNIR - Synoptic	GNIR/S/AT/02	TIMOK - 02	RS	44.2096	22.6684		River - river, perennial flow	[Reference: Rank et al., 2009]	JDS66	Water - Surface Water - flowing	2007-09-13				-8.64	Austrian Institute of Technology	-61.8	Austrian Institute of Technology
GNIR - Synoptic	GNIR/S/AT/02	ISKAR - Reservoir	BG	43.5875	24.3567		River - river, perennial flow	[Reference: Rank et al., 2009]	JDS-IS1	Water - Surface Water - flowing	2007-09-15				-10.47	Austrian Institute of Technology	-70.6	Austrian Institute of Technology
GNIR - Synoptic	GNIR/S/AT/02	ISKAR - Orehovica - 01	BG	42.4392	23.5358		River - river, perennial flow	[Reference: Rank et al., 2009]	JDS-IS2	Water - Surface Water - flowing	2007-09-15				-8.85	Austrian Institute of Technology	-59.2	Austrian Institute of Technology
GNIR - Synoptic	GNIR/S/AT/02	ISKAR - 05	BG	43.7266	24.4505		River - river, perennial flow	[Reference: Rank et al., 2009]	JDS71	Water - Surface Water - flowing	2007-09-15				-9	Austrian Institute of Technology	-61.5	Austrian Institute of Technology
GNIR - Synoptic	GNIR/S/AT/02	OLT - Ramnicu Valcea - 02	RO	46.5227	26.2693		River - river, perennial flow	[Reference: Rank et al., 2009]	JDS-OL1	Water - Surface Water - flowing	2007-09-16				-9.95	Austrian Institute of Technology	-68	Austrian Institute of Technology
GNIR - Synoptic	GNIR/S/AT/02	OLT - Slatina - 01	RO	43.7442	24.7791		River - river, perennial flow	[Reference: Rank et al., 2009]	JDS-OL2	Water - Surface Water - flowing	2007-09-16				-8.61	Austrian Institute of Technology	-60.3	Austrian Institute of Technology
GNIR - Synoptic	GNIR/S/AT/02	OLT - 04	RO	43.7235	24.7912		River - river, perennial flow	[Reference: Rank et al., 2009]	JDS74	Water - Surface Water - flowing	2007-09-16				-8.62	Austrian Institute of Technology	-61.2	Austrian Institute of Technology
GNIR - Synoptic	GNIR/S/AT/02	JANTRA - Yabalka	BG	43.3842	25.6675		River - river, perennial flow	[Reference: Rank et al., 2009]	JDS-JA1	Water - Surface Water - flowing	2007-09-18				-10.38	Austrian Institute of Technology	-67.9	Austrian Institute of Technology
GNIR - Synoptic	GNIR/S/AT/02	JANTRA - Karanci	BG	42.7692	25.41		River - river, perennial flow	[Reference: Rank et al., 2009]	JDS-JA2	Water - Surface Water - flowing	2007-09-18				-8.94	Austrian Institute of Technology	-62.2	Austrian Institute of Technology
GNIR - Synoptic	GNIR/S/AT/02	JANTRA - 03	BG	43.6287	25.5657		River - river, perennial flow	[Reference: Rank et al., 2009]	JDS78	Water - Surface Water - flowing	2007-09-18				-8.75	Austrian Institute of Technology	-62.1	Austrian Institute of Technology
GNIR - Synoptic	GNIR/S/AT/02	BELI LOM - Pisanec	BG	43.7647	25.9669		River - river, perennial flow	[Reference: Rank et al., 2009]	JDS-RL1	Water - Surface Water - flowing	2007-09-20				-9.14	Austrian Institute of Technology	-63.7	Austrian Institute of Technology
GNIR - Synoptic	GNIR/S/AT/02	RUSENSKI LOM - Basarbovo	BG	43.6664	26.1736		River - river, perennial flow	[Reference: Rank et al., 2009]	JDS-RL2	Water - Surface Water - flowing	2007-09-20				-8.9	Austrian Institute of Technology	-64	Austrian Institute of Technology
GNIR - Synoptic	GNIR/S/AT/02	RUSENSKI LOM - 01	BG	43.8343	25.9363		River - river, perennial flow	[Reference: Rank et al., 2009]	JDS81	Water - Surface Water - flowing	2007-09-20				-8.95	Austrian Institute of Technology	-63.7	Austrian Institute of Technology
GNIR - Synoptic	GNIR/S/AT/02	ARGES - Pitesti - 01	RO	45.2535	24.653		River - river, perennial flow	[Reference: Rank et al., 2009]	JDS-AR1	Water - Surface Water - flowing	2007-09-21				-8.98	Austrian Institute of Technology	-59.2	Austrian Institute of Technology
GNIR - Synoptic	GNIR/S/AT/02	ARGES - Bucharest	RO	44.2151	26.5213		River - river, perennial flow	[Reference: Rank et al., 2009]	JDS-AR2	Water - Surface Water - flowing	2007-09-21				-8.82	Austrian Institute of Technology	-61.4	Austrian Institute of Technology
GNIR - Synoptic	GNIR/S/AT/02	ARGES - 04	RO	44.069	26.6226		River - river, perennial flow	[Reference: Rank et al., 2009]	JDS84	Water - Surface Water - flowing	2007-09-21				-8.72	Austrian Institute of Technology	-61.8	Austrian Institute of Technology
GNIR - Synoptic	GNIR/S/AT/02	SIRET - 02	RO	45.401	28.0135		River - river, perennial flow	[Reference: Rank et al., 2009]	JDS90	Water - Surface Water - flowing	2007-09-23				-8.5	Austrian Institute of Technology	-59.1	Austrian Institute of Technology
GNIR - Synoptic	GNIR/S/AT/02	PRUT - Ungheni - 01	RO	44.2151	26.5213		River - river, perennial flow	[Reference: Rank et al., 2009]	JDS-PR1	Water - Surface Water - flowing	2007-09-23				-8.75	Austrian Institute of Technology	-61.5	Austrian Institute of Technology
GNIR - Synoptic	GNIR/S/AT/02	PRUT - Bumbata - 01	RO	46.4834	28.2301		River - river, perennial flow	[Reference: Rank et al., 2009]	JDS-PR2	Water - Surface Water - flowing	2007-09-23				-8.41	Austrian Institute of Technology	-59.7	Austrian Institute of Technology
GNIR - Synoptic	GNIR/S/AT/02	PRUT - 02	RO	45.4703	28.2022		River - river, perennial flow	[Reference: Rank et al., 2009]	JDS91	Water - Surface Water - flowing	2007-09-23				-8.11	Austrian Institute of Technology	-59.6	Austrian Institute of Technology
GNIR - Synoptic	GNIR/S/AT/02	BYSTROE CANAL - Kilia arm	RO	45.3484	29.6933		River - river, perennial flow	[Reference: Rank et al., 2009]	JDS94	Water - Surface Water - flowing	2007-09-25				-9.53	Austrian Institute of Technology	-67.8	Austrian Institute of Technology
GNIR - Synoptic	GNIR/S/BR/02	AMAZON - between Trombeta and Tapajos	BR	-2.12	-55.2833		River - river, perennial flow	[Reference: Longinelli and Edmond, 1983]	19760731a	Water - Surface Water - flowing	1976-07-31				-7.4	Scripps Institution of Oceanography, University of California	-48	Scripps Institution of Oceanography, University of California
GNIR - Synoptic	GNIR/S/BR/02	AMAZON - downstream Negro	BR	-3.18	-59.39	6	River - river, perennial flow	[Reference: Longinelli and Edmond, 1983]	19760731b	Water - Surface Water - flowing	1976-07-31				-8.06	Scripps Institution of Oceanography, University of California	-53.9	Scripps Institution of Oceanography, University of California
GNIR - Synoptic	GNIR/S/BR/02	AMAZON - downstream Tapajos	BR	-2.04	-54		River - river, perennial flow	[Reference: Longinelli and Edmond, 1983]	19760731c	Water - Surface Water - flowing	1976-07-31				-7.05	Scripps Institution of Oceanography, University of California	-47.1	Scripps Institution of Oceanography, University of California
GNIR - Synoptic	GNIR/S/BR/02	AMAZON - downstream Xingu	BR	-1	-51.67		River - river, perennial flow	[Reference: Longinelli and Edmond, 1983]	19760731d	Water - Surface Water - flowing	1976-07-31				-7.48	Scripps Institution of Oceanography, University of California	-46	Scripps Institution of Oceanography, University of California
GNIR - Synoptic	GNIR/S/BR/02	Amazon - Obidos	BR	-1.91	-55.53	1	River - unknown	[Reference: Longinelli and Edmond, 1983]	19770531b	Water - Surface Water - flowing	1977-05-31				-6.47	Scripps Institution of Oceanography, University of California	-42.9	Scripps Institution of Oceanography, University of California
GNIR - Synoptic	GNIR/S/BR/02	AMAZON - upstream Madeira	BR	-3.25	-59.21	6	River - river, perennial flow	[Reference: Longinelli and Edmond, 1983]	19760731e	Water - Surface Water - flowing	1976-07-31				-7.7	Scripps Institution of Oceanography, University of California	-53.5	Scripps Institution of Oceanography, University of California
GNIR - Synoptic	GNIR/S/BR/02	AMAZON - upstream Madeira	BR	-3.25	-59.21	6	River - river, perennial flow	[Reference: Longinelli and Edmond, 1983]	19770531c	Water - Surface Water - flowing	1977-05-31				-6.62	Scripps Institution of Oceanography, University of California	-42.4	Scripps Institution of Oceanography, University of California
GNIR - Synoptic	GNIR/S/BR/02	AMAZON - upstream Trombetas	BR	-2.53333	-57.04	4	River - river, perennial flow	[Reference: Longinelli and Edmond, 1983]	19760731f	Water - Surface Water - flowing	1976-07-31				-7.15	Scripps Institution of Oceanography, University of California	-44.5	Scripps Institution of Oceanography, University of California
GNIR - Synoptic	GNIR/S/BR/02	AMAZON - upstream Xingu	BR	-1.43	-52.09		River - river, perennial flow	[Reference: Longinelli and Edmond, 1983]	19760731g	Water - Surface Water - flowing	1976-07-31				-7.42	Scripps Institution of Oceanography, University of California	-47.9	Scripps Institution of Oceanography, University of California
GNIR - Synoptic	GNIR/S/BR/02	AMAZON - upstream Xingu	BR	-1.43	-52.09		River - river, perennial flow	[Reference: Longinelli and Edmond, 1983]	19770531e	Water - Surface Water - flowing	1977-05-31				-5.57	Scripps Institution of Oceanography, University of California	-34	Scripps Institution of Oceanography, University of California
GNIR - Synoptic	GNIR/S/BR/02	Coari - 01	BR	-4.4	-63.45	22	River - unknown	[Reference: Longinelli and Edmond, 1983]	19760731h	Water - Surface Water - flowing	1976-07-31				-6.98	Scripps Institution of Oceanography, University of California	-47.5	Scripps Institution of Oceanography, University of California
GNIR - Synoptic	GNIR/S/BR/02	Coari - 01	BR	-4.4	-63.45	22	River - unknown	[Reference: Longinelli and Edmond, 1983]	19770531f	Water - Surface Water - flowing	1977-05-31				-5.51	Scripps Institution of Oceanography, University of California	-34.9	Scripps Institution of Oceanography, University of California
GNIR - Synoptic	GNIR/S/BR/02	Ica - 01	BR	-3.03	-68.2	52	River - unknown	[Reference: Longinelli and Edmond, 1983]	19760731i	Water - Surface Water - flowing	1976-07-31				-7.49	Scripps Institution of Oceanography, University of California	-50.9	Scripps Institution of Oceanography, University of California
GNIR - Synoptic	GNIR/S/BR/02	Ica - 01	BR	-3.03	-68.2	52	River - unknown	[Reference: Longinelli and Edmond, 1983]	19770531g	Water - Surface Water - flowing	1977-05-31				-6.76	Scripps Institution of Oceanography, University of California	-46.3	Scripps Institution of Oceanography, University of California
GNIR - Synoptic	GNIR/S/BR/02	Japura - 01	BR	-1.86	-65.43	32	River - unknown	[Reference: Longinelli and Edmond, 1983]	19760731j	Water - Surface Water - flowing	1976-07-31				-8.38	Scripps Institution of Oceanography, University of California	-58.6	Scripps Institution of Oceanography, University of California
GNIR - Synoptic	GNIR/S/BR/02	Japura - 01	BR	-1.86	-65.43	32	River - unknown	[Reference: Longinelli and Edmond, 1983]	19770531h	Water - Surface Water - flowing	1977-05-31				-6.99	Scripps Institution of Oceanography, University of California	-45.7	Scripps Institution of Oceanography, University of California
GNIR - Synoptic	GNIR/S/BR/02	Jurua - 01	BR	-2.67	-65.7833	36	River - unknown	[Reference: Longinelli and Edmond, 1983]	19760731k	Water - Surface Water - flowing	1976-07-31				-7.64	Scripps Institution of Oceanography, University of California	-52.3	Scripps Institution of Oceanography, University of California
GNIR - Synoptic	GNIR/S/BR/02	Jutai - 01	BR	-2.87	-66.93	44	River - unknown	[Reference: Longinelli and Edmond, 1983]	19770531i	Water - Surface Water - flowing	1977-05-31				-7.57	Scripps Institution of Oceanography, University of California	-51.6	Scripps Institution of Oceanography, University of California
GNIR - Synoptic	GNIR/S/BR/02	Madeira - 01	BR	-3.88	-59.09	7	River - unknown	[Reference: Longinelli and Edmond, 1983]	19770531j	Water - Surface Water - flowing	1977-05-31				-6.3	Scripps Institution of Oceanography, University of California	-39.1	Scripps Institution of Oceanography, University of California
GNIR - Synoptic	GNIR/S/BR/02	Negro - 01	BR	-3.09	-60.1333	7	River - unknown	[Reference: Longinelli and Edmond, 1983]	19770531k	Water - Surface Water - flowing	1977-05-31				-4.68	Scripps Institution of Oceanography, University of California	-29.2	Scripps Institution of Oceanography, University of California
GNIR - Synoptic	GNIR/S/BR/02	NEGRO - Manaus	BR	-3.09	-60.1333	7	River - river, perennial flow	[Reference: Longinelli and Edmond, 1983]	19760731m	Water - Surface Water - flowing	1976-07-31				-6.49	Scripps Institution of Oceanography, University of California	-41.4	Scripps Institution of Oceanography, University of California
GNIR - Synoptic	GNIR/S/BR/02	Purus - 01	BR	-4.24	-61.69	20	River - unknown	[Reference: Longinelli and Edmond, 1983]	19760731o	Water - Surface Water - flowing	1976-07-31				-7.18	Scripps Institution of Oceanography, University of California	-46.4	Scripps Institution of Oceanography, University of California
GNIR - Synoptic	GNIR/S/BR/02	Purus - 01	BR	-4.24	-61.69	20	River - unknown	[Reference: Longinelli and Edmond, 1983]	19770531l	Water - Surface Water - flowing	1977-05-31				-6.54	Scripps Institution of Oceanography, University of California	-44.7	Scripps Institution of Oceanography, University of California
GNIR - Synoptic	GNIR/S/BR/02	TAPAJOS - 01	BR	-3.89	-62.76	17	River - river, perennial flow	[Reference: Longinelli and Edmond, 1983]	19770531m	Water - Surface Water - flowing	1977-05-31				-7.32	Scripps Institution of Oceanography, University of California	-49.3	Scripps Institution of Oceanography, University of California
GNIR - Synoptic	GNIR/S/BR/02	TAPAJOS - 01	BR	-2.74	-67.48	51	River - river, perennial flow	[Reference: Longinelli and Edmond, 1983]	19760731p	Water - Surface Water - flowing	1976-07-31				-8.12	Scripps Institution of Oceanography, University of California	-54	Scripps Institution of Oceanography, University of California
GNIR - Synoptic	GNIR/S/BR/02	TEFE - 01	BR	-2.74	-67.48	51	River - river, perennial flow	[Reference: Longinelli and Edmond, 1983]	19770531n	Water - Surface Water - flowing	1977-05-31				-8.01	Scripps Institution of Oceanography, University of California	-55.8	Scripps Institution of Oceanography, University of California
GNIR - Synoptic	GNIR/S/BR/02	TEFE - 01	BR	-3.17	-64.81	24	River - river, perennial flow	[Reference: Longinelli and Edmond, 1983]	19770531o	Water - Surface Water - flowing	1977-05-31				-7.22	Scripps Institution of Oceanography, University of California	-48	Scripps Institution of Oceanography, University of California
GNIR - Synoptic	GNIR/S/BR/02	TOCANTINS - 01	BR	-3.66	-64.2	23	River - river, perennial flow	[Reference: Longinelli and Edmond, 1983]	19760731q	Water - Surface Water - flowing	1976-07-31				-8.33	Scripps Institution of Oceanography, University of California	-51.7	Scripps Institution of Oceanography, University of California
GNIR - Synoptic	GNIR/S/BR/02	TOCANTINS - 01	BR	-3.66	-64.2	23	River - river, perennial flow	[Reference: Longinelli and Edmond, 1983]	19770531p	Water - Surface Water - flowing	1977-05-31				-6.79	Scripps Institution of Oceanography, University of California	-40.5	Scripps Institution of Oceanography, University of California
GNIR - Synoptic	GNIR/S/BR/02	TROMBETAS - 01	BR	-4.33333	-69.69	59	River - river, perennial flow	[Reference: Longinelli and Edmond, 1983]	19760731r	Water - Surface Water - flowing	1976-07-31				-8.04	Scripps Institution of Oceanography, University of California	-53	Scripps Institution of Oceanography, University of California
GNIR - Synoptic	GNIR/S/BR/02	XINGU - 01	BR	-4.01	-62.96	18	River - river, perennial flow	[Reference: Longinelli and Edmond, 1983]	19760731s	Water - Surface Water - flowing	1976-07-31				-8.27	Scripps Institution of Oceanography, University of California	-54.8	Scripps Institution of Oceanography, University of California
GNIR - Synoptic	GNIR/S/BR/02	XINGU - 01	BR	-2.7	-66.7	41	River - river, perennial flow	[Reference: Longinelli and Edmond, 1983]	19760731t	Water - Surface Water - flowing	1976-07-31				-8.07	Scripps Institution of Oceanography, University of California	-55.6	Scripps Institution of Oceanography, University of California
GNIR - Synoptic	GNIR/S/BR/02	SOLIMOES - downstream Purus	BR	-3.58	-61.07	6	River - river, perennial flow	[Reference: Longinelli and Edmond, 1983]	19760731u	Water - Surface Water - flowing	1976-07-31				-7.64	Scripps Institution of Oceanography, University of California	-50	Scripps Institution of Oceanography, University of California
GNIR - Synoptic	GNIR/S/BR/02	SOLIMOES - downstream Tefe	BR	-3.46	-64.46	23	River - river, perennial flow	[Reference: Longinelli and Edmond, 1983]	19760731v	Water - Surface Water - flowing	1976-07-31				-7.82	Scripps Institution of Oceanography, University of California	-52.1	Scripps Institution of Oceanography, University of California
GNIR - Synoptic	GNIR/S/BR/02	Solimoes - downstream Tabatinga	BR	-4.29	-69.94	61	River - unknown	[Reference: Longinelli and Edmond, 1983]	19770531q	Water - Surface Water - flowing	1977-05-31				-7.92	Scripps Institution of Oceanography, University of California	-52.9	Scripps Institution of Oceanography, University of California
GNIR - Synoptic	GNIR/S/BR/02	Solimoes - S.Paulo de Olivenca	BR	-3.45	-68.9	51	River - unknown	[Reference: Longinelli and Edmond, 1983]	19770531r	Water - Surface Water - flowing	1977-05-31				-7.92	Scripps Institution of Oceanography, University of California	-53.6	Scripps Institution of Oceanography, University of California
GNIR - Synoptic	GNIR/S/BR/02	Solimoes - upstream Manacapuru	BR	-3.39	-60.71	6	River - unknown	[Reference: Longinelli and Edmond, 1983]	19770531s	Water - Surface Water - flowing	1977-05-31				-5.9	Scripps Institution of Oceanography, University of California	-38.5	Scripps Institution of Oceanography, University of California
GNIR - Synoptic	GNIR/S/BR/02	Solimoes - upstream Manacapuru	BR	-3.39	-60.71	6	River - unknown	[Reference: Longinelli and Edmond, 1983]	19770531t	Water - Surface Water - flowing	1977-05-31				-6	Scripps Institution of Oceanography, University of California	-37	Scripps Institution of Oceanography, University of California
GNIR - Synoptic	GNIR/S/BR/02	SOLIMOES - upstream Japura	BR	-2.62	-65.51	32	River - river, perennial flow	[Reference: Longinelli and Edmond, 1983]	19760731w	Water - Surface Water - flowing	1976-07-31				-7.84	Scripps Institution of Oceanography, University of California	-52	Scripps Institution of Oceanography, University of California
GNIR - Synoptic	GNIR/S/BR/02	SOLIMOES - upstream Jurua	BR	-2.5	-65.88	36	River - river, perennial flow	[Reference: Longinelli and Edmond, 1983]	19770531u	Water - Surface Water - flowing	1977-05-31				-7.66	Scripps Institution of Oceanography, University of California	-51.1	Scripps Institution of Oceanography, University of California
GNIR - Synoptic	GNIR/S/BR/02	SOLIMOES - upstream Negro	BR	-3.28333	-60.26	10	River - river, perennial flow	[Reference: Longinelli and Edmond, 1983]	19760731x	Water - Surface Water - flowing	1976-07-31				-8.1	Scripps Institution of Oceanography, University of California	-53.2	Scripps Institution of Oceanography, University of California
GNIR - Synoptic	GNIR/S/BR/02	SOLIMOES - upstream Purus	BR	-3.81	-61.64	12	River - river, perennial flow	[Reference: Longinelli and Edmond, 1983]	19760731y	Water - Surface Water - flowing	1976-07-31				-8.08	Scripps Institution of Oceanography, University of California	-53.4	Scripps Institution of Oceanography, University of California
GNIR - Synoptic	GNIR/S/BR/02	Solimoes - upstream S. Antonio do Ica	BR	-3.25	-67.91	51	River - unknown	[Reference: Longinelli and Edmond, 1983]	19760731ab	Water - Surface Water - flowing	1976-07-31				-8	Scripps Institution of Oceanography, University of California	-53.1	Scripps Institution of Oceanography, University of California
GNIR - Synoptic	GNIR/S/BR/02	Tapajos - 01	BR	-2.73	-55.11		River - unknown	[Reference: Longinelli and Edmond, 1983]	19770531v	Water - Surface Water - flowing	1977-05-31				-5.42	Scripps Institution of Oceanography, University of California	-33	Scripps Institution of Oceanography, University of California
GNIR - Synoptic	GNIR/S/BR/02	Tefe - 01	BR	-3.38333	-64.8333	23	River - unknown	[Reference: Longinelli and Edmond, 1983]	19760731ad	Water - Surface Water - flowing	1976-07-31				-6.68	Scripps Institution of Oceanography, University of California	-45.7	Scripps Institution of Oceanography, University of California
GNIR - Synoptic	GNIR/S/BR/02	Tefe - 01	BR	-3.38333	-64.8333	23	River - unknown	[Reference: Longinelli and Edmond, 1983]	19770531w	Water - Surface Water - flowing	1977-05-31				-6.57	Scripps Institution of Oceanography, University of California	-45	Scripps Institution of Oceanography, University of California
GNIR - Synoptic	GNIR/S/BR/02	Tocantins - 01	BR	-2.38	-49.46		River - unknown	[Reference: Longinelli and Edmond, 1983]	19770531x	Water - Surface Water - flowing	1977-05-31				-6	Scripps Institution of Oceanography, University of California	-37.1	Scripps Institution of Oceanography, University of California
GNIR - Synoptic	GNIR/S/BR/02	Trombetas - 01	BR	-1.76	-55.88	2	River - unknown	[Reference: Longinelli and Edmond, 1983]	19770531y	Water - Surface Water - flowing	1977-05-31				-5.84	Scripps Institution of Oceanography, University of California	-37.6	Scripps Institution of Oceanography, University of California
GNIR - Synoptic	GNIR/S/BR/02	Xingu - 01	BR	-2.33	-52.09		River - unknown	[Reference: Longinelli and Edmond, 1983]	19770531z	Water - Surface Water - flowing	1977-05-31				-5.04	Scripps Institution of Oceanography, University of California	-29.7	Scripps Institution of Oceanography, University of California
GNIR - Synoptic	GNIR/S/CA/02	HAY - Mouth	CA	60.8591	-115.73	156	River - river, perennial flow	[Reference: Yi et al. 2010]	20030908	Water - Surface Water - flowing	2003-09-08				-15.87	Environmental Isotope Laboratory, University of Waterloo	-138.835	Environmental Isotope Laboratory, University of Waterloo
GNIR - Synoptic	GNIR/S/CA/02	MACKENZIE - Mile 8	CA	61.0524	-116.682	156	River - river, perennial flow	[Reference: Yi et al. 2010]	20030906	Water - Surface Water - flowing	2003-09-06				-16.75	Environmental Isotope Laboratory, University of Waterloo	-140.685	Environmental Isotope Laboratory, University of Waterloo
GNIR - Synoptic	GNIR/S/CA/02	MACKENZIE - Fort Providence	CA	61.3542	-117.67	143	River - river, perennial flow	[References: Brown et al. 1967, Brown et al. 1971] [Partner: AEC Canada] [Reference: Yi et al. 2010]	20030905	Water - Surface Water - flowing	2003-09-05				-17.13	Environmental Isotope Laboratory, University of Waterloo	-140.54	Environmental Isotope Laboratory, University of Waterloo
GNIR - Synoptic	GNIR/S/CA/02	MACKENZIE - above Mills Lake	CA	61.4657	-118.056	144	River - river, perennial flow	[Reference: Yi et al. 2010]	20030905	Water - Surface Water - flowing	2003-09-05				-17.09	Environmental Isotope Laboratory, University of Waterloo	-141.385	Environmental Isotope Laboratory, University of Waterloo
GNIR - Synoptic	GNIR/S/CA/02	BLUEFISH - Mouth	CA	61.5157	-117.968	143	River - river, perennial flow	[Reference: Yi et al. 2010]	20030905	Water - Surface Water - flowing	2003-09-05				-13.91	Environmental Isotope Laboratory, University of Waterloo	-128.195	Environmental Isotope Laboratory, University of Waterloo
GNIR - Synoptic	GNIR/S/CA/02	HORN - Mouth	CA	61.4925	-118.078	143	River - river, perennial flow	[Reference: Yi et al. 2010]	20030904	Water - Surface Water - flowing	2003-09-04				-15.66	Environmental Isotope Laboratory, University of Waterloo	-136.855	Environmental Isotope Laboratory, University of Waterloo
GNIR - Synoptic	GNIR/S/CA/02	MACKENZIE - below Mills Lake	CA	61.3691	-118.395	143	River - river, perennial flow	[Reference: Yi et al. 2010]	20030904	Water - Surface Water - flowing	2003-09-04				-17.245	Environmental Isotope Laboratory, University of Waterloo	-143.97	Environmental Isotope Laboratory, University of Waterloo
GNIR - Synoptic	GNIR/S/CA/02	BOUVIER - Mouth	CA	61.2312	-119.033	141	River - river, perennial flow	[Reference: Yi et al. 2010]	20030904	Water - Surface Water - flowing	2003-09-04				-16.88	Environmental Isotope Laboratory, University of Waterloo	-142.1	Environmental Isotope Laboratory, University of Waterloo
GNIR - Synoptic	GNIR/S/CA/02	REDKNIFE - Mouth	CA	61.2235	-119.372	140	River - river, perennial flow	[Reference: Yi et al. 2010]	20030903	Water - Surface Water - flowing	2003-09-03				-16.59	Environmental Isotope Laboratory, University of Waterloo	-141.64	Environmental Isotope Laboratory, University of Waterloo
GNIR - Synoptic	GNIR/S/CA/02	MORISSEY CREEK - Mouth	CA	61.2696	-119.637	134	River - river, perennial flow	[Reference: Yi et al. 2010]	20030903	Water - Surface Water - flowing	2003-09-03				-17.66	Environmental Isotope Laboratory, University of Waterloo	-147.075	Environmental Isotope Laboratory, University of Waterloo
GNIR - Synoptic	GNIR/S/CA/02	TROUT - Mouth	CA	61.3104	-119.853	131	River - river, perennial flow	[Reference: Yi et al. 2010]	20030901	Water - Surface Water - flowing	2003-09-01				-17.36	Environmental Isotope Laboratory, University of Waterloo	-145.855	Environmental Isotope Laboratory, University of Waterloo
GNIR - Synoptic	GNIR/S/CA/02	MACKENZIE - above Jean Marie River	CA	61.5241	-120.61	131	River - river, perennial flow	[Reference: Yi et al. 2010]	20030901	Water - Surface Water - flowing	2003-09-01				-17.03	Environmental Isotope Laboratory, University of Waterloo	-141.57	Environmental Isotope Laboratory, University of Waterloo
GNIR - Synoptic	GNIR/S/CA/02	JEAN MARIE - Mouth	CA	61.5251	-120.636	131	River - river, perennial flow	[Reference: Yi et al. 2010]	20030901	Water - Surface Water - flowing	2003-09-01				-19	Environmental Isotope Laboratory, University of Waterloo	-154.165	Environmental Isotope Laboratory, University of Waterloo
GNIR - Synoptic	GNIR/S/CA/02	SPENCE - Mouth	CA	61.5806	-120.679	127	River - river, perennial flow	[Reference: Yi et al. 2010]	20030901	Water - Surface Water - flowing	2003-09-01				-17.08	Environmental Isotope Laboratory, University of Waterloo	-144.1	Environmental Isotope Laboratory, University of Waterloo
GNIR - Synoptic	GNIR/S/CA/02	RABBITSKIN - Mouth	CA	61.7823	-120.688	125	River - river, perennial flow	[Reference: Yi et al. 2010]	20030901	Water - Surface Water - flowing	2003-09-01				-16.25	Environmental Isotope Laboratory, University of Waterloo	-146.385	Environmental Isotope Laboratory, University of Waterloo
GNIR - Synoptic	GNIR/S/CA/02	MACKENZIE - Strong Point	CA	61.813	-120.79	121	River - river, perennial flow	[Reference: Yi et al. 2010] [Reference: Gibson et al. 2006] [Reference: Yi et al. 2010]	20030901	Water - Surface Water - flowing	2003-09-01				-16.98	Environmental Isotope Laboratory, University of Waterloo	-141.54	Environmental Isotope Laboratory, University of Waterloo
GNIR - Synoptic	GNIR/S/CA/02	HARRIS - Mouth	CA	61.8725	-121.327	117	River - river, perennial flow	[Reference: Yi et al. 2010]	20030828	Water - Surface Water - flowing	2003-08-28				-18.36	Environmental Isotope Laboratory, University of Waterloo	-149.2	Environmental Isotope Laboratory, University of Waterloo
GNIR - Synoptic	GNIR/S/CA/02	LIARD - near mouth	CA	61.8409	-121.296	120	River - river, perennial flow	[Reference: Yi et al. 2010] [Reference: Yi et al. 2010]	20030828	Water - Surface Water - flowing	2003-08-28				-19.78	Environmental Isotope Laboratory, University of Waterloo	-161.455	Environmental Isotope Laboratory, University of Waterloo
GNIR - Synoptic	GNIR/S/CA/02	MACKENZIE - above Liard River	CA	61.8523	-121.269	117	River - river, perennial flow	[Reference: Yi et al. 2010]	20030829	Water - Surface Water - flowing	2003-08-29				-18.26	Environmental Isotope Laboratory, University of Waterloo	-152.17	Environmental Isotope Laboratory, University of Waterloo
GNIR - Synoptic	GNIR/S/CA/02	MACKENZIE - below Liard River	CA	61.9018	-121.447	116	River - river, perennial flow	[Reference: Yi et al. 2010]	20030828	Water - Surface Water - flowing	2003-08-28				-16.85	Environmental Isotope Laboratory, University of Waterloo	-141.035	Environmental Isotope Laboratory, University of Waterloo
GNIR - Synoptic	GNIR/S/CA/02	MARTIN - Mouth	CA	61.9264	-121.577	119	River - river, perennial flow	[Reference: Yi et al. 2010]	20030828	Water - Surface Water - flowing	2003-08-28				-19.92	Environmental Isotope Laboratory, University of Waterloo	-159.99	Environmental Isotope Laboratory, University of Waterloo
GNIR - Synoptic	GNIR/S/CA/02	TRAIL - Mouth	CA	62.094	-122.199	113	River - river, perennial flow	[Reference: Yi et al. 2010]	20030827	Water - Surface Water - flowing	2003-08-27				-18.72	Environmental Isotope Laboratory, University of Waterloo	-153.8	Environmental Isotope Laboratory, University of Waterloo
GNIR - Synoptic	GNIR/S/CA/02	MACKENZIE - above North Nahanni River	CA	62.242	-123.257	124	River - river, perennial flow	[Reference: Yi et al. 2010]	20030827	Water - Surface Water - flowing	2003-08-27				-17.6	Environmental Isotope Laboratory, University of Waterloo	-142.475	Environmental Isotope Laboratory, University of Waterloo
GNIR - Synoptic	GNIR/S/CA/02	NORTH NAHANNI - Mouth	CA	62.2496	-123.33	124	River - river, perennial flow	[Reference: Yi et al. 2010]	20030827	Water - Surface Water - flowing	2003-08-27				-20.745	Environmental Isotope Laboratory, University of Waterloo	-166.375	Environmental Isotope Laboratory, University of Waterloo
GNIR - Synoptic	GNIR/S/CA/02	MACKENZIE - Camsell Bend	CA	62.2754	-123.365	99	River - river, perennial flow	[Reference: Yi et al. 2010]	20030827	Water - Surface Water - flowing	2003-08-27				-17.41	Environmental Isotope Laboratory, University of Waterloo	-146.465	Environmental Isotope Laboratory, University of Waterloo
GNIR - Synoptic	GNIR/S/CA/02	ROOT - Mouth	CA	62.4361	-123.318	99	River - river, perennial flow	[Reference: Yi et al. 2010]	20030826	Water - Surface Water - flowing	2003-08-26				-19.87	Environmental Isotope Laboratory, University of Waterloo	-165.53	Environmental Isotope Laboratory, University of Waterloo
GNIR - Synoptic	GNIR/S/CA/02	WILLOWLAKE - Mouth	CA	62.6989	-123.117	18	River - river, perennial flow	[Reference: Yi et al. 2010]	20030826	Water - Surface Water - flowing	2003-08-26				-17.76	Environmental Isotope Laboratory, University of Waterloo	-149.44	Environmental Isotope Laboratory, University of Waterloo
GNIR - Synoptic	GNIR/S/CA/02	MACKENZIE - Mile 326	CA	62.8086	-122.211	112	River - river, perennial flow	[Reference: Yi et al. 2010]	20030826	Water - Surface Water - flowing	2003-08-26				-17.2	Environmental Isotope Laboratory, University of Waterloo	-142.84	Environmental Isotope Laboratory, University of Waterloo
GNIR - Synoptic	GNIR/S/CA/02	UNKNOWN - 27km d/s Camsell Bend	CA	62.936	-123.216	112	River - river, perennial flow	[Reference: Yi et al. 2010]	20030826	Water - Surface Water - flowing	2003-08-26				-19.13	Environmental Isotope Laboratory, University of Waterloo	-156.34	Environmental Isotope Laboratory, University of Waterloo
GNIR - Synoptic	GNIR/S/CA/02	SMITH CREEK - Mouth	CA	63.167	-123.337	101	River - river, perennial flow	[Reference: Yi et al. 2010]	20030825	Water - Surface Water - flowing	2003-08-25				-19.605	Environmental Isotope Laboratory, University of Waterloo	-161.395	Environmental Isotope Laboratory, University of Waterloo
GNIR - Synoptic	GNIR/S/CA/02	FISH TRAP CREEK - Mouth	CA	63.1041	-123.306	101	River - river, perennial flow	[Reference: Yi et al. 2010]	20030825	Water - Surface Water - flowing	2003-08-25				-19.67	Environmental Isotope Laboratory, University of Waterloo	-156.935	Environmental Isotope Laboratory, University of Waterloo
GNIR - Synoptic	GNIR/S/CA/02	UNKNOWN CREEK - upstream Wrigley left side	CA	63.1836	-123.408	101	River - river, perennial flow	[Reference: Yi et al. 2010]	20030825	Water - Surface Water - flowing	2003-08-25				-18.18	Environmental Isotope Laboratory, University of Waterloo	-150.76	Environmental Isotope Laboratory, University of Waterloo
GNIR - Synoptic	GNIR/S/CA/02	MOOSE PASTURE CREEK - Mouth	CA	63.2088	-123.475	100	River - river, perennial flow	[Reference: Yi et al. 2010]	20030825	Water - Surface Water - flowing	2003-08-25				-19.91	Environmental Isotope Laboratory, University of Waterloo	-161.825	Environmental Isotope Laboratory, University of Waterloo
GNIR - Synoptic	GNIR/S/CA/02	HODGSON CREEK - Mouth	CA	63.23	-123.49	100	River - river, perennial flow	[Reference: Yi et al. 2010]	20030825	Water - Surface Water - flowing	2003-08-25				-20.56	Environmental Isotope Laboratory, University of Waterloo	-166.695	Environmental Isotope Laboratory, University of Waterloo
GNIR - Synoptic	GNIR/S/CA/02	MACKENZIE - above Wrigley River	CA	63.2373	-123.553	98	River - river, perennial flow	[Reference: Yi et al. 2010]	20030825	Water - Surface Water - flowing	2003-08-25				-19.47	Environmental Isotope Laboratory, University of Waterloo	-157.775	Environmental Isotope Laboratory, University of Waterloo
GNIR - Synoptic	GNIR/S/CA/02	WRIGLEY - Mouth	CA	63.2419	-123.569	98	River - river, perennial flow	[Reference: Yi et al. 2010]	20030825	Water - Surface Water - flowing	2003-08-25				-20.015	Environmental Isotope Laboratory, University of Waterloo	-162.81	Environmental Isotope Laboratory, University of Waterloo
GNIR - Synoptic	GNIR/S/CA/02	MACKENZIE - below Wrigley River	CA	63.2742	-123.604	92	River - river, perennial flow	[Reference: Yi et al. 2010]	20030825	Water - Surface Water - flowing	2003-08-25				-18.1	Environmental Isotope Laboratory, University of Waterloo	-147.865	Environmental Isotope Laboratory, University of Waterloo
GNIR - Synoptic	GNIR/S/CA/02	MOUNTAIN PEOPLE CREEK - Mouth	CA	63.2989	-123.651	95	River - river, perennial flow	[Reference: Yi et al. 2010]	20030825	Water - Surface Water - flowing	2003-08-25				-20.3	Environmental Isotope Laboratory, University of Waterloo	-165.055	Environmental Isotope Laboratory, University of Waterloo
GNIR - Synoptic	GNIR/S/CA/02	MACKENZIE - above Ochre River	CA	63.4489	-123.705	87	River - river, perennial flow	[Reference: Yi et al. 2010]	20030825	Water - Surface Water - flowing	2003-08-25				-17.97	Environmental Isotope Laboratory, University of Waterloo	-150.25	Environmental Isotope Laboratory, University of Waterloo
GNIR - Synoptic	GNIR/S/CA/02	OCHRE - Mouth	CA	63.4575	-123.699	87	River - river, perennial flow	[Reference: Yi et al. 2010]	20030825	Water - Surface Water - flowing	2003-08-25				-20.15	Environmental Isotope Laboratory, University of Waterloo	-161.125	Environmental Isotope Laboratory, University of Waterloo
GNIR - Synoptic	GNIR/S/CA/02	MACKENZIE - below Ochre River	CA	63.4626	-123.713	87	River - river, perennial flow	[Reference: Yi et al. 2010]	20030825	Water - Surface Water - flowing	2003-08-25				-18.91	Environmental Isotope Laboratory, University of Waterloo	-152.775	Environmental Isotope Laboratory, University of Waterloo
GNIR - Synoptic	GNIR/S/CA/02	ETSEEMONDAY - Mouth	CA	63.4828	-123.718	87	River - river, perennial flow	[Reference: Yi et al. 2010]	20030824	Water - Surface Water - flowing	2003-08-24				-20.065	Environmental Isotope Laboratory, University of Waterloo	-161.225	Environmental Isotope Laboratory, University of Waterloo
GNIR - Synoptic	GNIR/S/CA/02	WHITE SAND CREEK - Mouth	CA	63.5325	-123.741	87	River - river, perennial flow	[Reference: Yi et al. 2010]	20030824	Water - Surface Water - flowing	2003-08-24				-19.49	Environmental Isotope Laboratory, University of Waterloo	-160.815	Environmental Isotope Laboratory, University of Waterloo
GNIR - Synoptic	GNIR/S/CA/02	JOHNSON - Mouth	CA	63.7171	-123.906	86	River - river, perennial flow	[Reference: Yi et al. 2010]	20030824	Water - Surface Water - flowing	2003-08-24				-19.22	Environmental Isotope Laboratory, University of Waterloo	-159.52	Environmental Isotope Laboratory, University of Waterloo
GNIR - Synoptic	GNIR/S/CA/02	MACKENZIE - above Blackwater River	CA	63.9025	-124.129	64	River - river, perennial flow	[Reference: Yi et al. 2010]	20030824	Water - Surface Water - flowing	2003-08-24				-17.63	Environmental Isotope Laboratory, University of Waterloo	-146.565	Environmental Isotope Laboratory, University of Waterloo
GNIR - Synoptic	GNIR/S/CA/02	BLACKWATER - Mouth	CA	63.9422	-124.171	42	River - river, perennial flow	[Reference: Yi et al. 2010]	20030823	Water - Surface Water - flowing	2003-08-23				-20.3	Environmental Isotope Laboratory, University of Waterloo	-166.03	Environmental Isotope Laboratory, University of Waterloo
GNIR - Synoptic	GNIR/S/CA/02	MACKENZIE - Nodaday Creek	CA	63.9663	-124.3	34	River - river, perennial flow	[Reference: Yi et al. 2010]	20030823	Water - Surface Water - flowing	2003-08-23				-17.97	Environmental Isotope Laboratory, University of Waterloo	-148.555	Environmental Isotope Laboratory, University of Waterloo
GNIR - Synoptic	GNIR/S/CA/02	NODADAY CREEK - Mouth	CA	63.9611	-124.299	34	River - river, perennial flow	[Reference: Yi et al. 2010]	20030823	Water - Surface Water - flowing	2003-08-23				-20.83	Environmental Isotope Laboratory, University of Waterloo	-169.395	Environmental Isotope Laboratory, University of Waterloo
GNIR - Synoptic	GNIR/S/CA/02	DAHADINNI - Mouth	CA	63.9853	-124.369	40	River - river, perennial flow	[Reference: Yi et al. 2010]	20030823	Water - Surface Water - flowing	2003-08-23				-20.91	Environmental Isotope Laboratory, University of Waterloo	-166.07	Environmental Isotope Laboratory, University of Waterloo
GNIR - Synoptic	GNIR/S/CA/02	MACKENZIE - below Dahadinni River	CA	64.0111	-124.392	37	River - river, perennial flow	[Reference: Yi et al. 2010]	20030822	Water - Surface Water - flowing	2003-08-22				-17.95	Environmental Isotope Laboratory, University of Waterloo	-146.675	Environmental Isotope Laboratory, University of Waterloo
GNIR - Synoptic	GNIR/S/CA/02	STEEP CREEK - Mouth	CA	64.1823	-124.403	23	River - river, perennial flow	[Reference: Yi et al. 2010]	20030822	Water - Surface Water - flowing	2003-08-22				-21.6	Environmental Isotope Laboratory, University of Waterloo	-172.02	Environmental Isotope Laboratory, University of Waterloo
GNIR - Synoptic	GNIR/S/CA/02	SALINE - Mouth	CA	64.2969	-124.521	40	River - river, perennial flow	[Reference: Yi et al. 2010]	20030820	Water - Surface Water - flowing	2003-08-20				-20.58	Environmental Isotope Laboratory, University of Waterloo	-166.76	Environmental Isotope Laboratory, University of Waterloo
GNIR - Synoptic	GNIR/S/CA/02	MACKENZIE - above Redstone River	CA	64.274	-124.496	21	River - river, perennial flow	[Reference: Yi et al. 2010]	20030820	Water - Surface Water - flowing	2003-08-20				-17.8	Environmental Isotope Laboratory, University of Waterloo	-147.03	Environmental Isotope Laboratory, University of Waterloo
GNIR - Synoptic	GNIR/S/CA/02	REDSTONE - Mouth	CA	64.2669	-124.579	61	River - river, perennial flow	[Reference: Yi et al. 2010]	20030820	Water - Surface Water - flowing	2003-08-20				-21.87	Environmental Isotope Laboratory, University of Waterloo	-173.905	Environmental Isotope Laboratory, University of Waterloo
GNIR - Synoptic	GNIR/S/CA/02	MACKENZIE - below Redstone River	CA	64.3186	-124.605	30	River - river, perennial flow	[Reference: Yi et al. 2010]	20030820	Water - Surface Water - flowing	2003-08-20				-17.22	Environmental Isotope Laboratory, University of Waterloo	-146.795	Environmental Isotope Laboratory, University of Waterloo
GNIR - Synoptic	GNIR/S/CA/02	MACKENZIE - above Keele River	CA	64.3906	-124.756	24	River - river, perennial flow	[Reference: Yi et al. 2010]	20030819	Water - Surface Water - flowing	2003-08-19				-17.63	Environmental Isotope Laboratory, University of Waterloo	-145.975	Environmental Isotope Laboratory, University of Waterloo
GNIR - Synoptic	GNIR/S/CA/02	KEELE - Mouth	CA	64.4126	-124.797	50	River - river, perennial flow	[Reference: Yi et al. 2010]	20030819	Water - Surface Water - flowing	2003-08-19				-21.26	Environmental Isotope Laboratory, University of Waterloo	-171.375	Environmental Isotope Laboratory, University of Waterloo
GNIR - Synoptic	GNIR/S/CA/02	MACKENZIE - below Keele River	CA	64.4302	-124.774	21	River - river, perennial flow	[Reference: Yi et al. 2010]	20030819	Water - Surface Water - flowing	2003-08-19				-17.92	Environmental Isotope Laboratory, University of Waterloo	-145.37	Environmental Isotope Laboratory, University of Waterloo
GNIR - Synoptic	GNIR/S/CA/02	LITTLE SMITH CREEK - Mouth	CA	64.4654	-124.799	17	River - river, perennial flow	[Reference: Yi et al. 2010]	20030819	Water - Surface Water - flowing	2003-08-19				-20.5	Environmental Isotope Laboratory, University of Waterloo	-162.01	Environmental Isotope Laboratory, University of Waterloo
GNIR - Synoptic	GNIR/S/CA/02	BIG SMITH CREEK - Mouth	CA	64.5743	-124.903	17	River - river, perennial flow	[Reference: Yi et al. 2010]	20030819	Water - Surface Water - flowing	2003-08-19				-20.03	Environmental Isotope Laboratory, University of Waterloo	-162.67	Environmental Isotope Laboratory, University of Waterloo
GNIR - Synoptic	GNIR/S/CA/02	MACKAY CREEK - Mouth	CA	64.8729	-125.723	45	River - river, perennial flow	[Reference: Yi et al. 2010]	20030818	Water - Surface Water - flowing	2003-08-18				-20.59	Environmental Isotope Laboratory, University of Waterloo	-165.855	Environmental Isotope Laboratory, University of Waterloo
GNIR - Synoptic	GNIR/S/CA/02	BRACKETT - Mouth	CA	64.9682	-125.454	34	River - river, perennial flow	[Reference: Yi et al. 2010]	20030816	Water - Surface Water - flowing	2003-08-16				-18.6	Environmental Isotope Laboratory, University of Waterloo	-157.66	Environmental Isotope Laboratory, University of Waterloo
GNIR - Synoptic	GNIR/S/CA/02	MACKENZIE - above Great Bear River	CA	64.8903	-125.54	30	River - river, perennial flow	[Reference: Yi et al. 2010]	20030815	Water - Surface Water - flowing	2003-08-15				-18.57	Environmental Isotope Laboratory, University of Waterloo	-151.455	Environmental Isotope Laboratory, University of Waterloo
GNIR - Synoptic	GNIR/S/CA/02	GREAT BEAR - Mouth	CA	64.916	-125.586	17	River - river, perennial flow	[Reference: Yi et al. 2010]	20030815	Water - Surface Water - flowing	2003-08-15				-17.94	Environmental Isotope Laboratory, University of Waterloo	-155.525	Environmental Isotope Laboratory, University of Waterloo
GNIR - Synoptic	GNIR/S/CA/02	MACKENZIE - below Great Bear River	CA	64.9076	-125.758	24	River - river, perennial flow	[Reference: Yi et al. 2010]	20030815	Water - Surface Water - flowing	2003-08-15				-18.26	Environmental Isotope Laboratory, University of Waterloo	-149.735	Environmental Isotope Laboratory, University of Waterloo
GNIR - Synoptic	GNIR/S/CA/02	LITTLE BEAR - Mouth	CA	64.919	-125.902	30	River - river, perennial flow	[Reference: Yi et al. 2010]	20030815	Water - Surface Water - flowing	2003-08-15				-20.65	Environmental Isotope Laboratory, University of Waterloo	-167.365	Environmental Isotope Laboratory, University of Waterloo
GNIR - Synoptic	GNIR/S/CA/02	MACKENZIE - before Norman Wells	CA	65.2509	-126.721	21	River - river, perennial flow	[Reference: Yi et al. 2010]	20030813	Water - Surface Water - flowing	2003-08-13				-18.73	Environmental Isotope Laboratory, University of Waterloo	-150.33	Environmental Isotope Laboratory, University of Waterloo
GNIR - Synoptic	GNIR/S/CA/02	MACKENZIE - at Rader Island	CA	65.3094	-127.124	21	River - river, perennial flow	[Reference: Yi et al. 2010]	20030813	Water - Surface Water - flowing	2003-08-13				-18.39	Environmental Isotope Laboratory, University of Waterloo	-151.07	Environmental Isotope Laboratory, University of Waterloo
GNIR - Synoptic	GNIR/S/CA/02	OSCAR CREEK - Mouth	CA	65.4356	-127.458	15	River - river, perennial flow	[Reference: Yi et al. 2010]	20030813	Water - Surface Water - flowing	2003-08-13				-19.22	Environmental Isotope Laboratory, University of Waterloo	-159.875	Environmental Isotope Laboratory, University of Waterloo
GNIR - Synoptic	GNIR/S/CA/02	MACKENZIE - above Mountain River	CA	65.6101	-128.507	39	River - river, perennial flow	[Reference: Yi et al. 2010]	20030812	Water - Surface Water - flowing	2003-08-12				-18.76	Environmental Isotope Laboratory, University of Waterloo	-153.8	Environmental Isotope Laboratory, University of Waterloo
GNIR - Synoptic	GNIR/S/CA/02	MOUNTAIN - Mouth	CA	65.6834	-128.844	32	River - river, perennial flow	[Reference: Yi et al. 2010]	20030812	Water - Surface Water - flowing	2003-08-12				-21.94	Environmental Isotope Laboratory, University of Waterloo	-172.21	Environmental Isotope Laboratory, University of Waterloo
GNIR - Synoptic	GNIR/S/CA/02	MACKENZIE - below Mountain River	CA	65.798	-128.843	31	River - river, perennial flow	[Reference: Yi et al. 2010]	20030812	Water - Surface Water - flowing	2003-08-12				-21.78	Environmental Isotope Laboratory, University of Waterloo	-173.62	Environmental Isotope Laboratory, University of Waterloo
GNIR - Synoptic	GNIR/S/CA/02	HUME - Mouth	CA	66.0222	-129.171	35	River - river, perennial flow	[Reference: Yi et al. 2010]	20030812	Water - Surface Water - flowing	2003-08-12				-19.29	Environmental Isotope Laboratory, University of Waterloo	-155.705	Environmental Isotope Laboratory, University of Waterloo
GNIR - Synoptic	GNIR/S/CA/02	MACKENZIE - above Hare Indian River	CA	66.2899	-128.647	18	River - river, perennial flow	[Reference: Yi et al. 2010]	20030811	Water - Surface Water - flowing	2003-08-11				-18.99	Environmental Isotope Laboratory, University of Waterloo	-152.61	Environmental Isotope Laboratory, University of Waterloo
GNIR - Synoptic	GNIR/S/CA/02	HARE INDIAN - Mouth	CA	66.2929	-128.577	17	River - river, perennial flow	[Reference: Yi et al. 2010]	20030811	Water - Surface Water - flowing	2003-08-11				-19.91	Environmental Isotope Laboratory, University of Waterloo	-165.73	Environmental Isotope Laboratory, University of Waterloo
GNIR - Synoptic	GNIR/S/CA/02	MACKENZIE - below Hare Indian River REPLICATE	CA	66.3209	-128.641	17	River - river, perennial flow	[Reference: Yi et al. 2010]	20030811	Water - Surface Water - flowing	2003-08-11				-18.36	Environmental Isotope Laboratory, University of Waterloo	-151.53	Environmental Isotope Laboratory, University of Waterloo
GNIR - Synoptic	GNIR/S/CA/02	LOON - Mouth	CA	66.4625	-128.954	19	River - river, perennial flow	[Reference: Yi et al. 2010]	20030811	Water - Surface Water - flowing	2003-08-11				-16.935	Environmental Isotope Laboratory, University of Waterloo	-151.235	Environmental Isotope Laboratory, University of Waterloo
GNIR - Synoptic	GNIR/S/CA/02	MACKENZIE - above Tieda River	CA	66.5999	-129.308	14	River - river, perennial flow	[Reference: Yi et al. 2010]	20030811	Water - Surface Water - flowing	2003-08-11				-18.68	Environmental Isotope Laboratory, University of Waterloo	-150.855	Environmental Isotope Laboratory, University of Waterloo
GNIR - Synoptic	GNIR/S/CA/02	TIEDA - Mouth	CA	66.6285	-129.328	17	River - river, perennial flow	[Reference: Yi et al. 2010]	20030811	Water - Surface Water - flowing	2003-08-11				-18.34	Environmental Isotope Laboratory, University of Waterloo	-157.01	Environmental Isotope Laboratory, University of Waterloo
GNIR - Synoptic	GNIR/S/CA/02	MACKENZIE above Ontaratue River	CA	66.7394	-129.714	14	River - river, perennial flow	[Reference: Yi et al. 2010]	20030811	Water - Surface Water - flowing	2003-08-11				-18.46	Environmental Isotope Laboratory, University of Waterloo	-150.87	Environmental Isotope Laboratory, University of Waterloo
GNIR - Synoptic	GNIR/S/CA/02	ONTARATUE - Mouth	CA	66.7539	-130.025	37	River - river, perennial flow	[Reference: Yi et al. 2010]	20030810	Water - Surface Water - flowing	2003-08-10				-16.75	Environmental Isotope Laboratory, University of Waterloo	-146.57	Environmental Isotope Laboratory, University of Waterloo
GNIR - Synoptic	GNIR/S/CA/02	MACKENZIE - below Ontaratue River	CA	66.8256	-130.088	15	River - river, perennial flow	[Reference: Yi et al. 2010]	20030810	Water - Surface Water - flowing	2003-08-10				-17.83	Environmental Isotope Laboratory, University of Waterloo	-149.21	Environmental Isotope Laboratory, University of Waterloo
GNIR - Synoptic	GNIR/S/CA/02	MACKENZIE - Travaillant River	CA	67.4581	-131.497	16	River - river, perennial flow	[Reference: Yi et al. 2010]	20030810	Water - Surface Water - flowing	2003-08-10				-18.39	Environmental Isotope Laboratory, University of Waterloo	-150.03	Environmental Isotope Laboratory, University of Waterloo
GNIR - Synoptic	GNIR/S/CA/02	TRAVAILLANT - Mouth	CA	67.4701	-131.507	20	River - river, perennial flow	[Reference: Yi et al. 2010]	20030809	Water - Surface Water - flowing	2003-08-09				-14.92	Environmental Isotope Laboratory, University of Waterloo	-138.61	Environmental Isotope Laboratory, University of Waterloo
GNIR - Synoptic	GNIR/S/CA/02	MACKENZIE - near Benoit Creek	CA	67.3126	-132.298	15	River - river, perennial flow	[Reference: Yi et al. 2010]	20030808	Water - Surface Water - flowing	2003-08-08				-18.335	Environmental Isotope Laboratory, University of Waterloo	-150.055	Environmental Isotope Laboratory, University of Waterloo
GNIR - Synoptic	GNIR/S/CA/02	ARCTIC RED - Mouth	CA	67.4321	-133.779	13	River - river, perennial flow	[Reference: Yi et al. 2010]	20030808	Water - Surface Water - flowing	2003-08-08				-21.1	Environmental Isotope Laboratory, University of Waterloo	-169.42	Environmental Isotope Laboratory, University of Waterloo
GNIR - Synoptic	GNIR/S/CA/02	MACKENZIE - below Arctic Red	CA	67.4503	-134.778	11	River - river, perennial flow	[Reference: Yi et al. 2010]	20030808	Water - Surface Water - flowing	2003-08-08				-18.47	Environmental Isotope Laboratory, University of Waterloo	-150.565	Environmental Isotope Laboratory, University of Waterloo
GNIR - Synoptic	GNIR/S/CA/02	UNKNOWN - at Mackenzie Bifurcation	CA	67.6165	-134.095	9	River - river, perennial flow	[Reference: Yi et al. 2010]	20030807	Water - Surface Water - flowing	2003-08-07				-18.75	Environmental Isotope Laboratory, University of Waterloo	-151.425	Environmental Isotope Laboratory, University of Waterloo
GNIR - Synoptic	GNIR/S/CA/02	MACKENZIE - below Peele River	CA	67.7057	-134.525	8	River - river, perennial flow	[Reference: Yi et al. 2010]	20030807	Water - Surface Water - flowing	2003-08-07				-18.48	Environmental Isotope Laboratory, University of Waterloo	-150.905	Environmental Isotope Laboratory, University of Waterloo
GNIR - Synoptic	GNIR/S/CA/02	PEELE - Mouth	CA	67.6427	-134.601	7	River - river, perennial flow	[Reference: Yi et al. 2010]	20030807	Water - Surface Water - flowing	2003-08-07				-20.58	Environmental Isotope Laboratory, University of Waterloo	-164.615	Environmental Isotope Laboratory, University of Waterloo
GNIR - Synoptic	GNIR/S/CA/02	MACKENZIE - below Rengleng River	CA	67.7971	-134.132	5	River - river, perennial flow	[Reference: Yi et al. 2010]	20030807	Water - Surface Water - flowing	2003-08-07				-18.26	Environmental Isotope Laboratory, University of Waterloo	-149.815	Environmental Isotope Laboratory, University of Waterloo
GNIR - Synoptic	GNIR/S/CA/02	RENGLENG - Mouth	CA	67.7939	-134.149	6	River - river, perennial flow	[Reference: Yi et al. 2010]	20030807	Water - Surface Water - flowing	2003-08-07				-17.13	Environmental Isotope Laboratory, University of Waterloo	-147.365	Environmental Isotope Laboratory, University of Waterloo
GNIR - Synoptic	GNIR/S/CA/02	MACKENZIE - Mile 941	CA	67.9103	-134.385	6	River - river, perennial flow	[Reference: Yi et al. 2010]	20030806	Water - Surface Water - flowing	2003-08-06				-18.45	Environmental Isotope Laboratory, University of Waterloo	-150.48	Environmental Isotope Laboratory, University of Waterloo
GNIR - Synoptic	GNIR/S/CA/02	MACKENZIE - inside Horseshoe Bend	CA	68.2256	-134.244	5	River - river, perennial flow	[Reference: Yi et al. 2010]	20030806	Water - Surface Water - flowing	2003-08-06				-18.58	Environmental Isotope Laboratory, University of Waterloo	-152.64	Environmental Isotope Laboratory, University of Waterloo
GNIR - Synoptic	GNIR/S/CA/02	MACKENZIE - outside Horseshoe Bend	CA	68.2454	-134.402	4	River - river, perennial flow	[Reference: Yi et al. 2010]	20030806	Water - Surface Water - flowing	2003-08-06				-18.05	Environmental Isotope Laboratory, University of Waterloo	-148.185	Environmental Isotope Laboratory, University of Waterloo
GNIR - Synoptic	GNIR/S/CA/02	MACKENZIE - Inuvik (E. Channel)	CA	68.4154	-133.798	7	River - river, perennial flow	[Reference: Yi et al. 2010]	20030805	Water - Surface Water - flowing	2003-08-05				-18.57	Environmental Isotope Laboratory, University of Waterloo	-152.815	Environmental Isotope Laboratory, University of Waterloo
GNIR - Synoptic	GNIR/S/CA/02	BEAUFORT SEA - Tuktoyaktuk	CA	69.456	-133.345		River - estuary	[Reference: Yi et al. 2010]	20030912	Water - Surface Water - flowing	2003-09-12				-16.12	Environmental Isotope Laboratory, University of Waterloo	-131.26	Environmental Isotope Laboratory, University of Waterloo
GNIR - Synoptic	GNIR/S/CA/01	ATHABASCA - Athabasca	CA	54.72	-113.29	515	River - river, perennial flow	[Reference: Gibson et al. 2006]	20020703	Water - Surface Water - flowing	2002-07-03			W-312	-20.7	Environmental Isotope Laboratory, University of Waterloo	-160	Environmental Isotope Laboratory, University of Waterloo
GNIR - Synoptic	GNIR/S/CA/01	ATHABASCA - Athabasca	CA	54.72	-113.29	515	River - river, perennial flow	[Reference: Gibson et al. 2006]	20020801	Water - Surface Water - flowing	2002-08-01			W-313	-20	Environmental Isotope Laboratory, University of Waterloo	-154	Environmental Isotope Laboratory, University of Waterloo
GNIR - Synoptic	GNIR/S/CA/01	ATHABASCA - Athabasca	CA	54.72	-113.29	515	River - river, perennial flow	[Reference: Gibson et al. 2006]	20020828	Water - Surface Water - flowing	2002-08-28			W-314	-19.6	Environmental Isotope Laboratory, University of Waterloo	-152	Environmental Isotope Laboratory, University of Waterloo
GNIR - Synoptic	GNIR/S/CA/01	ATHABASCA - Athabasca	CA	54.72	-113.29	515	River - river, perennial flow	[Reference: Gibson et al. 2006]	20021002	Water - Surface Water - flowing	2002-10-02			W-315	-19.2	Environmental Isotope Laboratory, University of Waterloo	-148	Environmental Isotope Laboratory, University of Waterloo
GNIR - Synoptic	GNIR/S/CA/01	ATHABASCA - Hinton	CA	53.42	-117.57	993	River - river, perennial flow	[Reference: Gibson et al. 2006]	20020710	Water - Surface Water - flowing	2002-07-10			W-303	-21.1	Environmental Isotope Laboratory, University of Waterloo	-161	Environmental Isotope Laboratory, University of Waterloo
GNIR - Synoptic	GNIR/S/CA/01	ATHABASCA - Hinton	CA	53.42	-117.57	993	River - river, perennial flow	[Reference: Gibson et al. 2006]	20020807	Water - Surface Water - flowing	2002-08-07			W-304	-20.9	Environmental Isotope Laboratory, University of Waterloo	-160	Environmental Isotope Laboratory, University of Waterloo
GNIR - Synoptic	GNIR/S/CA/01	ATHABASCA - Hinton	CA	53.42	-117.57	993	River - river, perennial flow	[Reference: Gibson et al. 2006]	20020910	Water - Surface Water - flowing	2002-09-10			W-305	-20.4	Environmental Isotope Laboratory, University of Waterloo	-157	Environmental Isotope Laboratory, University of Waterloo
GNIR - Synoptic	GNIR/S/CA/01	ATHABASCA - Hinton	CA	53.42	-117.57	993	River - river, perennial flow	[Reference: Gibson et al. 2006]	20021001	Water - Surface Water - flowing	2002-10-01			W-306	-20.3	Environmental Isotope Laboratory, University of Waterloo	-155	Environmental Isotope Laboratory, University of Waterloo
GNIR - Synoptic	GNIR/S/CA/01	ATHABASCA - Fort McMurray	CA	56.7307	-111.398	241	River - river, perennial flow	[References: Brown et al. 1967, Brown et al. 1971] [Partner: AEC Canada] [Reference: Gibson et al. 2006]	20020620	Water - Surface Water - flowing	2002-06-20			W-307	-19.7	Environmental Isotope Laboratory, University of Waterloo	-155	Environmental Isotope Laboratory, University of Waterloo
GNIR - Synoptic	GNIR/S/CA/01	ATHABASCA - Fort McMurray	CA	56.7307	-111.398	241	River - river, perennial flow	[References: Brown et al. 1967, Brown et al. 1971] [Partner: AEC Canada] [Reference: Gibson et al. 2006]	20020718	Water - Surface Water - flowing	2002-07-18			W-308	-19.6	Environmental Isotope Laboratory, University of Waterloo	-154	Environmental Isotope Laboratory, University of Waterloo
GNIR - Synoptic	GNIR/S/CA/01	ATHABASCA - Fort McMurray	CA	56.7307	-111.398	241	River - river, perennial flow	[References: Brown et al. 1967, Brown et al. 1971] [Partner: AEC Canada] [Reference: Gibson et al. 2006]	20020814	Water - Surface Water - flowing	2002-08-14			W-309	-19.2	Environmental Isotope Laboratory, University of Waterloo	-151	Environmental Isotope Laboratory, University of Waterloo
GNIR - Synoptic	GNIR/S/CA/01	ATHABASCA - Fort McMurray	CA	56.7307	-111.398	241	River - river, perennial flow	[References: Brown et al. 1967, Brown et al. 1971] [Partner: AEC Canada] [Reference: Gibson et al. 2006]	20020905	Water - Surface Water - flowing	2002-09-05			W-310	-18.3	Environmental Isotope Laboratory, University of Waterloo	-146	Environmental Isotope Laboratory, University of Waterloo
GNIR - Synoptic	GNIR/S/CA/01	ATHABASCA - Fort McMurray	CA	56.7307	-111.398	241	River - river, perennial flow	[References: Brown et al. 1967, Brown et al. 1971] [Partner: AEC Canada] [Reference: Gibson et al. 2006]	20021009	Water - Surface Water - flowing	2002-10-09			W-311	-18.7	Environmental Isotope Laboratory, University of Waterloo	-147	Environmental Isotope Laboratory, University of Waterloo
GNIR - Synoptic	GNIR/S/CA/01	GREAT BEAR - Great Bear Lake (outlet)	CA	65.13	-123.533	162	River - river, perennial flow	[Reference: Gibson et al. 2006]	20030128	Water - Surface Water - flowing	2003-01-28			W-707	-18.6	Environmental Isotope Laboratory, University of Waterloo	-158	Environmental Isotope Laboratory, University of Waterloo
GNIR - Synoptic	GNIR/S/CA/01	GREAT BEAR - Great Bear Lake (outlet)	CA	65.13	-123.533	162	River - river, perennial flow	[Reference: Gibson et al. 2006]	20030602	Water - Surface Water - flowing	2003-06-02			IMAC014	-18.9	Environmental Isotope Laboratory, University of Waterloo	-156	Environmental Isotope Laboratory, University of Waterloo
GNIR - Synoptic	GNIR/S/CA/01	GREAT BEAR - Great Bear Lake (outlet)	CA	65.13	-123.533	162	River - river, perennial flow	[Reference: Gibson et al. 2006]	20030923	Water - Surface Water - flowing	2003-09-23			IMAC007	-18.5	Environmental Isotope Laboratory, University of Waterloo	-154	Environmental Isotope Laboratory, University of Waterloo
GNIR - Synoptic	GNIR/S/CA/01	LIARD - Fort Liard	CA	60.2421	-123.479	200	River - river, perennial flow	[References: Brown et al. 1967, Brown et al. 1971] [Partner: AEC Canada] [Reference: Gibson et al. 2006]	20030210	Water - Surface Water - flowing	2003-02-10			W-710	-21	Environmental Isotope Laboratory, University of Waterloo	-167	Environmental Isotope Laboratory, University of Waterloo
GNIR - Synoptic	GNIR/S/CA/01	LOCKHART - Artillery Lake (outlet)	CA	62.89	-108.47	355	River - unknown	[Reference: Gibson et al. 2006]	20021002	Water - Surface Water - flowing	2002-10-02			W-275	-17.5	Environmental Isotope Laboratory, University of Waterloo	-145	Environmental Isotope Laboratory, University of Waterloo
GNIR - Synoptic	GNIR/S/CA/01	LOCKHART - Artillery Lake (outlet)	CA	62.89	-108.47	355	River - unknown	[Reference: Gibson et al. 2006]	20030211	Water - Surface Water - flowing	2003-02-11			W-709	-17.6	Environmental Isotope Laboratory, University of Waterloo	-147	Environmental Isotope Laboratory, University of Waterloo
GNIR - Synoptic	GNIR/S/CA/01	LOCKHART - Artillery Lake (outlet)	CA	62.89	-108.47	355	River - unknown	[Reference: Gibson et al. 2006]	20030507	Water - Surface Water - flowing	2003-05-07			Z-903	-17.8	Environmental Isotope Laboratory, University of Waterloo	-145	Environmental Isotope Laboratory, University of Waterloo
GNIR - Synoptic	GNIR/S/CA/01	LOCKHART - Artillery Lake (outlet)	CA	62.89	-108.47	355	River - unknown	[Reference: Gibson et al. 2006]	20030610	Water - Surface Water - flowing	2003-06-10			IMAC011	-18	Environmental Isotope Laboratory, University of Waterloo	-147	Environmental Isotope Laboratory, University of Waterloo
GNIR - Synoptic	GNIR/S/CA/01	LOCKHART - Artillery Lake (outlet)	CA	62.89	-108.47	355	River - unknown	[Reference: Gibson et al. 2006]	20030814	Water - Surface Water - flowing	2003-08-14			IMAC001	-17.6	Environmental Isotope Laboratory, University of Waterloo	-146	Environmental Isotope Laboratory, University of Waterloo
GNIR - Synoptic	GNIR/S/CA/01	LOCKHART - Artillery Lake (outlet)	CA	62.89	-108.47	355	River - unknown	[Reference: Gibson et al. 2006]	20031015	Water - Surface Water - flowing	2003-10-15			IMAC008	-17.6	Environmental Isotope Laboratory, University of Waterloo	-146	Environmental Isotope Laboratory, University of Waterloo
GNIR - Synoptic	GNIR/S/CA/01	MACKENZIE - Ft. Simpson	CA	61.85	-121.333	121	River - river, perennial flow	[Reference: Gibson et al. 2006]	20021129	Water - Surface Water - flowing	2002-11-29			W-713	-17.1	Environmental Isotope Laboratory, University of Waterloo	-141	Environmental Isotope Laboratory, University of Waterloo
GNIR - Synoptic	GNIR/S/CA/01	MACKENZIE - Ft. Simpson	CA	61.85	-121.333	121	River - river, perennial flow	[Reference: Gibson et al. 2006]	20030311	Water - Surface Water - flowing	2003-03-11			W-714	-17.5	Environmental Isotope Laboratory, University of Waterloo	-143	Environmental Isotope Laboratory, University of Waterloo
GNIR - Synoptic	GNIR/S/CA/01	MACKENZIE - Norman Wells	CA	65.2705	-126.854	60	River - river, perennial flow	[References: Brown et al. 1967, Brown et al. 1971] [Partner: AEC Canada] [Reference: Gibson et al. 2006]	20020926	Water - Surface Water - flowing	2002-09-26			W-292	-18.5	Environmental Isotope Laboratory, University of Waterloo	-154	Environmental Isotope Laboratory, University of Waterloo
GNIR - Synoptic	GNIR/S/CA/01	MACKENZIE - Norman Wells	CA	65.2705	-126.854	60	River - river, perennial flow	[References: Brown et al. 1967, Brown et al. 1971] [Partner: AEC Canada] [Reference: Gibson et al. 2006]	20021130	Water - Surface Water - flowing	2002-11-30			W-715	-18.3	Environmental Isotope Laboratory, University of Waterloo	-152	Environmental Isotope Laboratory, University of Waterloo
GNIR - Synoptic	GNIR/S/CA/01	MACKENZIE - Norman Wells	CA	65.2705	-126.854	60	River - river, perennial flow	[References: Brown et al. 1967, Brown et al. 1971] [Partner: AEC Canada] [Reference: Gibson et al. 2006]	20030130	Water - Surface Water - flowing	2003-01-30			W-716	-18.7	Environmental Isotope Laboratory, University of Waterloo	-152	Environmental Isotope Laboratory, University of Waterloo
GNIR - Synoptic	GNIR/S/CA/01	MACKENZIE - Norman Wells	CA	65.2705	-126.854	60	River - river, perennial flow	[References: Brown et al. 1967, Brown et al. 1971] [Partner: AEC Canada] [Reference: Gibson et al. 2006]	20030317	Water - Surface Water - flowing	2003-03-17			W-717	-18.5	Environmental Isotope Laboratory, University of Waterloo	-153	Environmental Isotope Laboratory, University of Waterloo
GNIR - Synoptic	GNIR/S/CA/01	MACKENZIE - Norman Wells	CA	65.2705	-126.854	60	River - river, perennial flow	[References: Brown et al. 1967, Brown et al. 1971] [Partner: AEC Canada] [Reference: Gibson et al. 2006]	20030424	Water - Surface Water - flowing	2003-04-24			Z-901	-18.6	Environmental Isotope Laboratory, University of Waterloo	-152	Environmental Isotope Laboratory, University of Waterloo
GNIR - Synoptic	GNIR/S/CA/01	MACKENZIE - Norman Wells	CA	65.2705	-126.854	60	River - river, perennial flow	[References: Brown et al. 1967, Brown et al. 1971] [Partner: AEC Canada] [Reference: Gibson et al. 2006]	20030522	Water - Surface Water - flowing	2003-05-22			IMAC010	-19.1	Environmental Isotope Laboratory, University of Waterloo	-152	Environmental Isotope Laboratory, University of Waterloo
GNIR - Synoptic	GNIR/S/CA/01	MACKENZIE - Norman Wells	CA	65.2705	-126.854	60	River - river, perennial flow	[References: Brown et al. 1967, Brown et al. 1971] [Partner: AEC Canada] [Reference: Gibson et al. 2006]	20030604	Water - Surface Water - flowing	2003-06-04			IMAC006	-19.5	Environmental Isotope Laboratory, University of Waterloo	-158	Environmental Isotope Laboratory, University of Waterloo
GNIR - Synoptic	GNIR/S/CA/01	MACKENZIE - Norman Wells	CA	65.2705	-126.854	60	River - river, perennial flow	[References: Brown et al. 1967, Brown et al. 1971] [Partner: AEC Canada] [Reference: Gibson et al. 2006]	20030717	Water - Surface Water - flowing	2003-07-17			IMAC005	-18.9	Environmental Isotope Laboratory, University of Waterloo	-150	Environmental Isotope Laboratory, University of Waterloo
GNIR - Synoptic	GNIR/S/CA/01	MACKENZIE - Norman Wells	CA	65.2705	-126.854	60	River - river, perennial flow	[References: Brown et al. 1967, Brown et al. 1971] [Partner: AEC Canada] [Reference: Gibson et al. 2006]	20030822	Water - Surface Water - flowing	2003-08-22			IMAC004	-18.3	Environmental Isotope Laboratory, University of Waterloo	-151	Environmental Isotope Laboratory, University of Waterloo
GNIR - Synoptic	GNIR/S/CA/01	MACKENZIE - Norman Wells	CA	65.2705	-126.854	60	River - river, perennial flow	[References: Brown et al. 1967, Brown et al. 1971] [Partner: AEC Canada] [Reference: Gibson et al. 2006]	20030926	Water - Surface Water - flowing	2003-09-26			IMAC009	-18.7	Environmental Isotope Laboratory, University of Waterloo	-151	Environmental Isotope Laboratory, University of Waterloo
GNIR - Synoptic	GNIR/S/CA/01	MACKENZIE - Strong Point	CA	61.813	-120.79	121	River - river, perennial flow	[Reference: Yi et al. 2010] [Reference: Gibson et al. 2006] [Reference: Yi et al. 2010]	20020829	Water - Surface Water - flowing	2002-08-29			W-287	-17.2	Environmental Isotope Laboratory, University of Waterloo	-143	Environmental Isotope Laboratory, University of Waterloo
GNIR - Synoptic	GNIR/S/CA/01	MACKENZIE - Strong Point	CA	61.813	-120.79	121	River - river, perennial flow	[Reference: Yi et al. 2010] [Reference: Gibson et al. 2006] [Reference: Yi et al. 2010]	20020910	Water - Surface Water - flowing	2002-09-10			W-288	-17	Environmental Isotope Laboratory, University of Waterloo	-140	Environmental Isotope Laboratory, University of Waterloo
GNIR - Synoptic	GNIR/S/CA/01	MACKENZIE - Strong Point	CA	61.813	-120.79	121	River - river, perennial flow	[Reference: Yi et al. 2010] [Reference: Gibson et al. 2006] [Reference: Yi et al. 2010]	20020924	Water - Surface Water - flowing	2002-09-24			W-289	-17.2	Environmental Isotope Laboratory, University of Waterloo	-141	Environmental Isotope Laboratory, University of Waterloo
GNIR - Synoptic	GNIR/S/CA/01	MACKENZIE - Strong Point	CA	61.813	-120.79	121	River - river, perennial flow	[Reference: Yi et al. 2010] [Reference: Gibson et al. 2006] [Reference: Yi et al. 2010]	20021007	Water - Surface Water - flowing	2002-10-07			W-290	-16.9	Environmental Isotope Laboratory, University of Waterloo	-141	Environmental Isotope Laboratory, University of Waterloo
GNIR - Synoptic	GNIR/S/CA/01	MACKENZIE - Strong Point	CA	61.813	-120.79	121	River - river, perennial flow	[Reference: Yi et al. 2010] [Reference: Gibson et al. 2006] [Reference: Yi et al. 2010]	20021022	Water - Surface Water - flowing	2002-10-22			W-291	-16.9	Environmental Isotope Laboratory, University of Waterloo	-141	Environmental Isotope Laboratory, University of Waterloo
GNIR - Synoptic	GNIR/S/CA/01	MACKENZIE - Strong Point	CA	61.813	-120.79	121	River - river, perennial flow	[Reference: Yi et al. 2010] [Reference: Gibson et al. 2006] [Reference: Yi et al. 2010]	20030207	Water - Surface Water - flowing	2003-02-07			W-708	-17.6	Environmental Isotope Laboratory, University of Waterloo	-142	Environmental Isotope Laboratory, University of Waterloo
GNIR - Synoptic	GNIR/S/CA/01	PEACE - Ft. Vermillion	CA	58.39	-116.03	267	River - river, perennial flow	[Reference: Gibson et al. 2006]	20020611	Water - Surface Water - flowing	2002-06-11			W-316	-20.1	Environmental Isotope Laboratory, University of Waterloo	-156	Environmental Isotope Laboratory, University of Waterloo
GNIR - Synoptic	GNIR/S/CA/01	PEACE - Ft. Vermillion	CA	58.39	-116.03	267	River - river, perennial flow	[Reference: Gibson et al. 2006]	20020715	Water - Surface Water - flowing	2002-07-15			W-317	-20.1	Environmental Isotope Laboratory, University of Waterloo	-154	Environmental Isotope Laboratory, University of Waterloo
GNIR - Synoptic	GNIR/S/CA/01	PEACE - Ft. Vermillion	CA	58.39	-116.03	267	River - river, perennial flow	[Reference: Gibson et al. 2006]	20020814	Water - Surface Water - flowing	2002-08-14			W-318	-19.7	Environmental Isotope Laboratory, University of Waterloo	-154	Environmental Isotope Laboratory, University of Waterloo
GNIR - Synoptic	GNIR/S/CA/01	PEACE - Ft. Vermillion	CA	58.39	-116.03	267	River - river, perennial flow	[Reference: Gibson et al. 2006]	20020919	Water - Surface Water - flowing	2002-09-19			W-319	-19.7	Environmental Isotope Laboratory, University of Waterloo	-154	Environmental Isotope Laboratory, University of Waterloo
GNIR - Synoptic	GNIR/S/CA/01	PEEL - above Ft. McPherson	CA	67.24	-134.91	11	River - river, perennial flow	[Reference: Gibson et al. 2006]	20020926	Water - Surface Water - flowing	2002-09-26			W-300	-21	Environmental Isotope Laboratory, University of Waterloo	-167	Environmental Isotope Laboratory, University of Waterloo
GNIR - Synoptic	GNIR/S/CA/01	PEEL - above Ft. McPherson	CA	67.24	-134.91	11	River - river, perennial flow	[Reference: Gibson et al. 2006]	20021205	Water - Surface Water - flowing	2002-12-05			W-301	-22.1	Environmental Isotope Laboratory, University of Waterloo	-172	Environmental Isotope Laboratory, University of Waterloo
GNIR - Synoptic	GNIR/S/CA/01	PEEL - above Ft. McPherson	CA	67.24	-134.91	11	River - river, perennial flow	[Reference: Gibson et al. 2006]	20030107	Water - Surface Water - flowing	2003-01-07			W-302	-22.3	Environmental Isotope Laboratory, University of Waterloo	-174	Environmental Isotope Laboratory, University of Waterloo
GNIR - Synoptic	GNIR/S/CA/01	RABBITKETTLE - Mouth	CA	62.0333	-127.38	627	River - river, perennial flow	[Reference: Gibson et al. 2006]	20021010	Water - Surface Water - flowing	2002-10-10			W-279	-22.5	Environmental Isotope Laboratory, University of Waterloo	-176	Environmental Isotope Laboratory, University of Waterloo
GNIR - Synoptic	GNIR/S/CA/01	S. NAHANNI - above Nahanni Butte	CA	61.04	-123.37	156	River - river, perennial flow	[Reference: Gibson et al. 2006]	20021010	Water - Surface Water - flowing	2002-10-10			W-281	-21.9	Environmental Isotope Laboratory, University of Waterloo	-173	Environmental Isotope Laboratory, University of Waterloo
GNIR - Synoptic	GNIR/S/CA/01	S. NAHANNI - above Rabbitkettle River	CA	62.18	-127.5	652	River - river, perennial flow	[Reference: Gibson et al. 2006]	20021010	Water - Surface Water - flowing	2002-10-10			W-278	-22	Environmental Isotope Laboratory, University of Waterloo	-172	Environmental Isotope Laboratory, University of Waterloo
GNIR - Synoptic	GNIR/S/CA/01	SLAVE - Fitzgerald	CA	59.8582	-111.596	199	River - river, perennial flow	[References: Brown et al. 1967, Brown et al. 1971] [Partner: AEC Canada] [Reference: Gibson et al. 2006]	20021114	Water - Surface Water - flowing	2002-11-14			W-272	-18	Environmental Isotope Laboratory, University of Waterloo	-145	Environmental Isotope Laboratory, University of Waterloo
GNIR - Synoptic	GNIR/S/CA/01	SLAVE - Fitzgerald	CA	59.8582	-111.596	199	River - river, perennial flow	[References: Brown et al. 1967, Brown et al. 1971] [Partner: AEC Canada] [Reference: Gibson et al. 2006]	20021121	Water - Surface Water - flowing	2002-11-21			W-273	-18.4	Environmental Isotope Laboratory, University of Waterloo	-147	Environmental Isotope Laboratory, University of Waterloo
GNIR - Synoptic	GNIR/S/CA/01	SLAVE - Fitzgerald	CA	59.8582	-111.596	199	River - river, perennial flow	[References: Brown et al. 1967, Brown et al. 1971] [Partner: AEC Canada] [Reference: Gibson et al. 2006]	20021127	Water - Surface Water - flowing	2002-11-27			W-274	-17.9	Environmental Isotope Laboratory, University of Waterloo	-144	Environmental Isotope Laboratory, University of Waterloo
GNIR - Synoptic	GNIR/S/CA/01	SLAVE - Fitzgerald	CA	59.8582	-111.596	199	River - river, perennial flow	[References: Brown et al. 1967, Brown et al. 1971] [Partner: AEC Canada] [Reference: Gibson et al. 2006]	20030128	Water - Surface Water - flowing	2003-01-28			W-711	-18.9	Environmental Isotope Laboratory, University of Waterloo	-151	Environmental Isotope Laboratory, University of Waterloo
GNIR - Synoptic	GNIR/S/CA/01	SLAVE - Fitzgerald	CA	59.8582	-111.596	199	River - river, perennial flow	[References: Brown et al. 1967, Brown et al. 1971] [Partner: AEC Canada] [Reference: Gibson et al. 2006]	20030219	Water - Surface Water - flowing	2003-02-19			W-712	-18.6	Environmental Isotope Laboratory, University of Waterloo	-150	Environmental Isotope Laboratory, University of Waterloo
GNIR - Synoptic	GNIR/S/CA/01	SLAVE - Fitzgerald	CA	59.8582	-111.596	199	River - river, perennial flow	[References: Brown et al. 1967, Brown et al. 1971] [Partner: AEC Canada] [Reference: Gibson et al. 2006]	20030424	Water - Surface Water - flowing	2003-04-24			Z-902	-17.5	Environmental Isotope Laboratory, University of Waterloo	-141	Environmental Isotope Laboratory, University of Waterloo
GNIR - Synoptic	GNIR/S/CA/01	SLAVE - Fitzgerald	CA	59.8582	-111.596	199	River - river, perennial flow	[References: Brown et al. 1967, Brown et al. 1971] [Partner: AEC Canada] [Reference: Gibson et al. 2006]	20030430	Water - Surface Water - flowing	2003-04-30			Z-904	-21	Environmental Isotope Laboratory, University of Waterloo	-163	Environmental Isotope Laboratory, University of Waterloo
GNIR - Synoptic	GNIR/S/CA/01	SLAVE - Fitzgerald	CA	59.8582	-111.596	199	River - river, perennial flow	[References: Brown et al. 1967, Brown et al. 1971] [Partner: AEC Canada] [Reference: Gibson et al. 2006]	20030506	Water - Surface Water - flowing	2003-05-06			IMAC013	-20.7	Environmental Isotope Laboratory, University of Waterloo	-161	Environmental Isotope Laboratory, University of Waterloo
GNIR - Synoptic	GNIR/S/CA/01	SLAVE - Fitzgerald	CA	59.8582	-111.596	199	River - river, perennial flow	[References: Brown et al. 1967, Brown et al. 1971] [Partner: AEC Canada] [Reference: Gibson et al. 2006]	20030514	Water - Surface Water - flowing	2003-05-14			IMAC012	-19.7	Environmental Isotope Laboratory, University of Waterloo	-153	Environmental Isotope Laboratory, University of Waterloo
GNIR - Synoptic	GNIR/S/CA/01	SLAVE - Fitzgerald	CA	59.8582	-111.596	199	River - river, perennial flow	[References: Brown et al. 1967, Brown et al. 1971] [Partner: AEC Canada] [Reference: Gibson et al. 2006]	20030908	Water - Surface Water - flowing	2003-09-08			IMAC002	-18	Environmental Isotope Laboratory, University of Waterloo	-145	Environmental Isotope Laboratory, University of Waterloo
GNIR - Synoptic	GNIR/S/CA/01	SLAVE - Fitzgerald	CA	59.8582	-111.596	199	River - river, perennial flow	[References: Brown et al. 1967, Brown et al. 1971] [Partner: AEC Canada] [Reference: Gibson et al. 2006]	20031020	Water - Surface Water - flowing	2003-10-20			IMAC003	-17.1	Environmental Isotope Laboratory, University of Waterloo	-141	Environmental Isotope Laboratory, University of Waterloo
GNIR - Synoptic	GNIR/S/CA/05	BASS - Keswick Rd (NB)	CA	46.5456	-65.0851		River - river, perennial flow	Chase, C.A., 2018. Isotopic Composition of Precipitation and River Water: Measurement of δ2H, δ17O, δ18O, and 3H in Southeastern New Brunswick (Master of Engineering). University of New Brunswick, Fredericton, NB. Accessible at https://unbscholar.lib.unb.ca/islandora/object/unbscholar%3A9221	20170817	Water - Surface Water - flowing	2017-08-17			Sample ID: BR13	-9.95951	Environmental Isotope Laboratory, University of Waterloo	-68.694	Environmental Isotope Laboratory, University of Waterloo
GNIR - Synoptic	GNIR/S/CA/05	BASS - Route 116 (NB)	CA	46.5495	-65.1097		River - river, perennial flow		20170817	Water - Surface Water - flowing	2017-08-17			Sample ID: Bass River 116	-10.4285	Environmental Isotope Laboratory, University of Waterloo	-71.015	Environmental Isotope Laboratory, University of Waterloo
GNIR - Synoptic	GNIR/S/CA/05	KOUCHIBOUGUACSIS - Ch Pont de Milieu (NB)	CA	46.7177	-65.0206		River - river, perennial flow	Chase, C.A., 2018. Isotopic Composition of Precipitation and River Water: Measurement of δ2H, δ17O, δ18O, and 3H in Southeastern New Brunswick (Master of Engineering). University of New Brunswick, Fredericton, NB. Accessible at https://unbscholar.lib.unb.ca/islandora/object/unbscholar%3A9221	20170817	Water - Surface Water - flowing	2017-08-17			Sample ID: KouchR13	-7.31871	Environmental Isotope Laboratory, University of Waterloo	-53.506	Environmental Isotope Laboratory, University of Waterloo
GNIR - Synoptic	GNIR/S/CA/05	KOUCHIBOUGUACSIS - Ch Cameron's Mill Cross (NB)	CA	46.6713	-65.1388		River - river, perennial flow		20170817	Water - Surface Water - flowing	2017-08-17			Sample ID: Descherbiers Bridge	-9.11497	Environmental Isotope Laboratory, University of Waterloo	-65.7552	Environmental Isotope Laboratory, University of Waterloo
GNIR - Synoptic	GNIR/S/CA/05	KOUCHIBOUGUACSIS - Ch Gérasime Gallant (NB)	CA	46.7013	-65.0818		River - river, perennial flow		20170817	Water - Surface Water - flowing	2017-08-17			Sample ID: Gallant Bridge	-9.50953	Environmental Isotope Laboratory, University of Waterloo	-67.2126	Environmental Isotope Laboratory, University of Waterloo
GNIR - Synoptic	GNIR/S/CA/05	RICHIBUCTO - Route 116 (NB)	CA	46.5099	-65.1626		River - river, perennial flow		20170817	Water - Surface Water - flowing	2017-08-17			Sample ID: Ford Mills	-10.3384	Environmental Isotope Laboratory, University of Waterloo	-71.1138	Environmental Isotope Laboratory, University of Waterloo
GNIR - Synoptic	GNIR/S/CA/05	ST. CHARLES - Ch de l’Église (NB)	CA	46.6678	-64.9782		River - river, perennial flow		20170817	Water - Surface Water - flowing	2017-08-17			Sample ID: St Charles River	-7.78877	Environmental Isotope Laboratory, University of Waterloo	-56.1957	Environmental Isotope Laboratory, University of Waterloo
GNIR - Synoptic	GNIR/S/CA/04	FRASER - Fitzwilliam (BC)	CA	52.8526	-118.606	1085	River - river, perennial flow	[Reference: Voss et al. 2014]	20101014	Water - Surface Water - flowing	2010-10-14			GRO000027	-19.14	Eidgenössische Technische Hochschule (ETH)	-146.4	Eidgenössische Technische Hochschule (ETH)
GNIR - Synoptic	GNIR/S/CA/04	FRASER - Fitzwilliam (BC)	CA	52.8526	-118.606	1085	River - river, perennial flow	[Reference: Voss et al. 2014]	20090803	Water - Surface Water - flowing	2009-08-03			GRO000009	-19.09	Eidgenössische Technische Hochschule (ETH)	-145.1	Eidgenössische Technische Hochschule (ETH)
GNIR - Synoptic	GNIR/S/CA/04	FRASER - Fitzwilliam (BC)	CA	52.8526	-118.606	1085	River - river, perennial flow	[Reference: Voss et al. 2014]	20110603	Water - Surface Water - flowing	2011-06-03			GRO000073	-20.55	Eidgenössische Technische Hochschule (ETH)	-155.8	Eidgenössische Technische Hochschule (ETH)
GNIR - Synoptic	GNIR/S/CA/04	FRASER - McBride (BC)	CA	53.3023	-120.141	713	River - river, perennial flow	[Reference: Voss et al. 2014]	20101014	Water - Surface Water - flowing	2010-10-14			GRO000030	-18.77	Eidgenössische Technische Hochschule (ETH)	-143.4	Eidgenössische Technische Hochschule (ETH)
GNIR - Synoptic	GNIR/S/CA/04	FRASER - McBride (BC)	CA	53.3023	-120.141	713	River - river, perennial flow	[Reference: Voss et al. 2014]	20090804	Water - Surface Water - flowing	2009-08-04			GRO000011	-19.7	Eidgenössische Technische Hochschule (ETH)	-148.8	Eidgenössische Technische Hochschule (ETH)
GNIR - Synoptic	GNIR/S/CA/04	FRASER - McBride (BC)	CA	53.3023	-120.141	713	River - river, perennial flow	[Reference: Voss et al. 2014]	20110602	Water - Surface Water - flowing	2011-06-02			GRO000070	-20.3	Eidgenössische Technische Hochschule (ETH)	-153.6	Eidgenössische Technische Hochschule (ETH)
GNIR - Synoptic	GNIR/S/CA/04	FRASER - Hansard (BC)	CA	54.0817	-121.846	604	River - river, perennial flow	[Reference: Voss et al. 2014]	20101016	Water - Surface Water - flowing	2010-10-16			GRO000038	-17.06	Eidgenössische Technische Hochschule (ETH)	-132.2	Eidgenössische Technische Hochschule (ETH)
GNIR - Synoptic	GNIR/S/CA/04	FRASER - Hansard (BC)	CA	54.0817	-121.846	604	River - river, perennial flow	[Reference: Voss et al. 2014]	20090804	Water - Surface Water - flowing	2009-08-04			GRO000012	-19.2	Eidgenössische Technische Hochschule (ETH)	-145.5	Eidgenössische Technische Hochschule (ETH)
GNIR - Synoptic	GNIR/S/CA/04	FRASER - Hansard (BC)	CA	54.0817	-121.846	604	River - river, perennial flow	[Reference: Voss et al. 2014]	20110601	Water - Surface Water - flowing	2011-06-01			GRO000066	-19.54	Eidgenössische Technische Hochschule (ETH)	-147.8	Eidgenössische Technische Hochschule (ETH)
GNIR - Synoptic	GNIR/S/CA/04	FRASER - Stoner (BC)	CA	53.6384	-122.665	550	River - river, perennial flow	[Reference: Voss et al. 2014]	20101019	Water - Surface Water - flowing	2010-10-19			GRO000041	-17.54	Eidgenössische Technische Hochschule (ETH)	-135.3	Eidgenössische Technische Hochschule (ETH)
GNIR - Synoptic	GNIR/S/CA/04	FRASER - Stoner (BC)	CA	53.6384	-122.665	550	River - river, perennial flow	[Reference: Voss et al. 2014]	20090808	Water - Surface Water - flowing	2009-08-08			GRO000018	-17.68	Eidgenössische Technische Hochschule (ETH)	-137.3	Eidgenössische Technische Hochschule (ETH)
GNIR - Synoptic	GNIR/S/CA/04	FRASER - Lillooet (BC)	CA	50.708	-121.913	200	River - river, perennial flow	[Reference: Voss et al. 2014]	20101021	Water - Surface Water - flowing	2010-10-21			GRO000045	-12.93	Eidgenössische Technische Hochschule (ETH)	-120.7	Eidgenössische Technische Hochschule (ETH)
GNIR - Synoptic	GNIR/S/CA/04	FRASER - Lillooet (BC)	CA	50.708	-121.913	200	River - river, perennial flow	[Reference: Voss et al. 2014]	20090810	Water - Surface Water - flowing	2009-08-10			GRO000022	-17.69	Eidgenössische Technische Hochschule (ETH)	-137.9	Eidgenössische Technische Hochschule (ETH)
GNIR - Synoptic	GNIR/S/CA/04	FRASER - Lillooet (BC)	CA	50.708	-121.913	200	River - river, perennial flow	[Reference: Voss et al. 2014]	20110528	Water - Surface Water - flowing	2011-05-28			GRO000058	-18.61	Eidgenössische Technische Hochschule (ETH)	-143.2	Eidgenössische Technische Hochschule (ETH)
GNIR - Synoptic	GNIR/S/CA/04	FRASER - Lytton (BC)	CA	50.2479	-121.591	145	River - river, perennial flow	[Reference: Voss et al. 2014]	20101022	Water - Surface Water - flowing	2010-10-22			GRO000047	-17.35	Eidgenössische Technische Hochschule (ETH)	-134.8	Eidgenössische Technische Hochschule (ETH)
GNIR - Synoptic	GNIR/S/CA/04	FRASER - Lytton (BC)	CA	50.2479	-121.591	145	River - river, perennial flow	[Reference: Voss et al. 2014]	20090801	Water - Surface Water - flowing	2009-08-01			GRO000008	-17.91	Eidgenössische Technische Hochschule (ETH)	-138.6	Eidgenössische Technische Hochschule (ETH)
GNIR - Synoptic	GNIR/S/CA/04	FRASER - Hope (BC)	CA	49.3861	-121.452	34	River - river, perennial flow	[References: Brown et al. 1967, Brown et al. 1971] [Partner: AEC Canada] [Reference: Voss et al. 2014]	20101024	Water - Surface Water - flowing	2010-10-24			GRO000048	-17.26	Eidgenössische Technische Hochschule (ETH)	-132.9	Eidgenössische Technische Hochschule (ETH)
GNIR - Synoptic	GNIR/S/CA/04	FRASER - Hope (BC)	CA	49.3861	-121.452	34	River - river, perennial flow	[References: Brown et al. 1967, Brown et al. 1971] [Partner: AEC Canada] [Reference: Voss et al. 2014]	20110527	Water - Surface Water - flowing	2011-05-27			GRO000055	-17.12	Eidgenössische Technische Hochschule (ETH)	-129.5	Eidgenössische Technische Hochschule (ETH)
GNIR - Synoptic	GNIR/S/CA/04	FRASER - Fort Langley (BC)	CA	49.1801	-122.567		River - river, perennial flow	[Reference: Voss et al. 2014] [Reference: Voss et al. 2014]	20101025b	Water - Surface Water - flowing	2010-10-25			GRO000051	-16.51	Eidgenössische Technische Hochschule (ETH)	-128.5	Eidgenössische Technische Hochschule (ETH)
GNIR - Synoptic	GNIR/S/CA/04	FRASER - Fort Langley (BC)	CA	49.1801	-122.567		River - river, perennial flow	[Reference: Voss et al. 2014] [Reference: Voss et al. 2014]	20090730b	Water - Surface Water - flowing	2009-07-30			GRO000001	-17.38	Eidgenössische Technische Hochschule (ETH)	-133.7	Eidgenössische Technische Hochschule (ETH)
GNIR - Synoptic	GNIR/S/CA/04	FRASER - Fort Langley (BC)	CA	49.1801	-122.567		River - river, perennial flow	[Reference: Voss et al. 2014] [Reference: Voss et al. 2014]	20110607b	Water - Surface Water - flowing	2011-06-07			GRO000051	-17.83	Eidgenössische Technische Hochschule (ETH)	-136	Eidgenössische Technische Hochschule (ETH)
GNIR - Synoptic	GNIR/S/CA/04	FRASER - Vancouver (BC)	CA	49.2145	-122.783	3	River - river, perennial flow	[Reference: Voss et al. 2014]	20090728	Water - Surface Water - flowing	2009-07-28			GRO000002	-16.45	Eidgenössische Technische Hochschule (ETH)	-125.1	Eidgenössische Technische Hochschule (ETH)
GNIR - Synoptic	GNIR/S/CA/04	YELLOWHEAD LAKE (BC)	CA	52.8515	-118.603	1086	River - river, perennial flow	[Reference: Voss et al. 2014]	20101014	Water - Surface Water - flowing	2010-10-14			GRO000028	-18.92	Eidgenössische Technische Hochschule (ETH)	-146.4	Eidgenössische Technische Hochschule (ETH)
GNIR - Synoptic	GNIR/S/CA/04	ROBSON (BC)	CA	53.0506	-119.214	835	River - river, perennial flow	[Reference: Voss et al. 2014]	20101014	Water - Surface Water - flowing	2010-10-14			GRO000029	-14.67	Eidgenössische Technische Hochschule (ETH)	-129.3	Eidgenössische Technische Hochschule (ETH)
GNIR - Synoptic	GNIR/S/CA/04	ROBSON (BC)	CA	53.0506	-119.214	835	River - river, perennial flow	[Reference: Voss et al. 2014]	20090803	Water - Surface Water - flowing	2009-08-03			GRO000010	-17.95	Eidgenössische Technische Hochschule (ETH)	-142.4	Eidgenössische Technische Hochschule (ETH)
GNIR - Synoptic	GNIR/S/CA/04	ROBSON (BC)	CA	53.0506	-119.214	835	River - river, perennial flow	[Reference: Voss et al. 2014]	20110603	Water - Surface Water - flowing	2011-06-03			GRO000074	-20.04	Eidgenössische Technische Hochschule (ETH)	-150.8	Eidgenössische Technische Hochschule (ETH)
GNIR - Synoptic	GNIR/S/CA/04	SMALL (BC)	CA	53.0602	-119.614	756	River - river, perennial flow	[Reference: Voss et al. 2014]	20101015	Water - Surface Water - flowing	2010-10-15			GRO000031	-19.15	Eidgenössische Technische Hochschule (ETH)	-145.6	Eidgenössische Technische Hochschule (ETH)
GNIR - Synoptic	GNIR/S/CA/04	SMALL (BC)	CA	53.0602	-119.614	756	River - river, perennial flow	[Reference: Voss et al. 2014]	20110602	Water - Surface Water - flowing	2011-06-02			GRO000072	-15.72	Eidgenössische Technische Hochschule (ETH)	-138.8	Eidgenössische Technische Hochschule (ETH)
GNIR - Synoptic	GNIR/S/CA/04	HOLMES (BC)	CA	53.2518	-120.029	725	River - river, perennial flow	[Reference: Voss et al. 2014]	20101015	Water - Surface Water - flowing	2010-10-15			GRO000032	-18.66	Eidgenössische Technische Hochschule (ETH)	-141.5	Eidgenössische Technische Hochschule (ETH)
GNIR - Synoptic	GNIR/S/CA/04	HOLMES (BC)	CA	53.2518	-120.029	725	River - river, perennial flow	[Reference: Voss et al. 2014]	20110602	Water - Surface Water - flowing	2011-06-02			GRO000071	-20.23	Eidgenössische Technische Hochschule (ETH)	-153.7	Eidgenössische Technische Hochschule (ETH)
GNIR - Synoptic	GNIR/S/CA/04	DORE (BC)	CA	53.3221	-120.225	725	River - river, perennial flow	[Reference: Voss et al. 2014]	20101015	Water - Surface Water - flowing	2010-10-15			GRO000033	-18.29	Eidgenössische Technische Hochschule (ETH)	-138.5	Eidgenössische Technische Hochschule (ETH)
GNIR - Synoptic	GNIR/S/CA/04	DORE (BC)	CA	53.3221	-120.225	725	River - river, perennial flow	[Reference: Voss et al. 2014]	20110602	Water - Surface Water - flowing	2011-06-02			GRO000069	-17.62	Eidgenössische Technische Hochschule (ETH)	-143.9	Eidgenössische Technische Hochschule (ETH)
GNIR - Synoptic	GNIR/S/CA/04	GOAT (BC)	CA	53.4946	-120.606	717	River - river, perennial flow	[Reference: Voss et al. 2014]	20101015	Water - Surface Water - flowing	2010-10-15			GRO000034	-17.82	Eidgenössische Technische Hochschule (ETH)	-136.9	Eidgenössische Technische Hochschule (ETH)
GNIR - Synoptic	GNIR/S/CA/04	GOAT (BC)	CA	53.4946	-120.606	717	River - river, perennial flow	[Reference: Voss et al. 2014]	20110602	Water - Surface Water - flowing	2011-06-02			GRO000068	-18.51	Eidgenössische Technische Hochschule (ETH)	-142.7	Eidgenössische Technische Hochschule (ETH)
GNIR - Synoptic	GNIR/S/CA/04	BOWRON (BC)	CA	53.8971	-121.987	708	River - river, perennial flow	[Reference: Voss et al. 2014]	20101015	Water - Surface Water - flowing	2010-10-15			GRO000035	-17.24	Eidgenössische Technische Hochschule (ETH)	-133.8	Eidgenössische Technische Hochschule (ETH)
GNIR - Synoptic	GNIR/S/CA/04	BOWRON (BC)	CA	53.8971	-121.987	708	River - river, perennial flow	[Reference: Voss et al. 2014]	20090805	Water - Surface Water - flowing	2009-08-05			GRO000014	-17.58	Eidgenössische Technische Hochschule (ETH)	-135.7	Eidgenössische Technische Hochschule (ETH)
GNIR - Synoptic	GNIR/S/CA/04	BOWRON (BC)	CA	53.8971	-121.987	708	River - river, perennial flow	[Reference: Voss et al. 2014]	20110531	Water - Surface Water - flowing	2011-05-31			GRO000062	-18.26	Eidgenössische Technische Hochschule (ETH)	-141.3	Eidgenössische Technische Hochschule (ETH)
GNIR - Synoptic	GNIR/S/CA/04	MCGREGOR (BC)	CA	54.2202	-121.902	606	River - river, perennial flow	[Reference: Voss et al. 2014]	20101016	Water - Surface Water - flowing	2010-10-16			GRO000037	-17.02	Eidgenössische Technische Hochschule (ETH)	-129.7	Eidgenössische Technische Hochschule (ETH)
GNIR - Synoptic	GNIR/S/CA/04	MCGREGOR (BC)	CA	54.2202	-121.902	606	River - river, perennial flow	[Reference: Voss et al. 2014]	20090805	Water - Surface Water - flowing	2009-08-05			GRO000013	-18.75	Eidgenössische Technische Hochschule (ETH)	-141.1	Eidgenössische Technische Hochschule (ETH)
GNIR - Synoptic	GNIR/S/CA/04	MCGREGOR (BC)	CA	54.2202	-121.902	606	River - river, perennial flow	[Reference: Voss et al. 2014]	20110601	Water - Surface Water - flowing	2011-06-01			GRO000065	-19.65	Eidgenössische Technische Hochschule (ETH)	-148.5	Eidgenössische Technische Hochschule (ETH)
GNIR - Synoptic	GNIR/S/CA/04	WILLOW (BC)	CA	54.0678	-122.468	582	River - river, perennial flow	[Reference: Voss et al. 2014]	20101015	Water - Surface Water - flowing	2010-10-15			GRO000036	-10.83	Eidgenössische Technische Hochschule (ETH)	-110.9	Eidgenössische Technische Hochschule (ETH)
GNIR - Synoptic	GNIR/S/CA/04	WILLOW (BC)	CA	54.0678	-122.468	582	River - river, perennial flow	[Reference: Voss et al. 2014]	20090806	Water - Surface Water - flowing	2009-08-06			GRO000015	-16.91	Eidgenössische Technische Hochschule (ETH)	-133.7	Eidgenössische Technische Hochschule (ETH)
GNIR - Synoptic	GNIR/S/CA/04	WILLOW (BC)	CA	54.0678	-122.468	582	River - river, perennial flow	[Reference: Voss et al. 2014]	20110531	Water - Surface Water - flowing	2011-05-31			GRO000063	-18.66	Eidgenössische Technische Hochschule (ETH)	-142.8	Eidgenössische Technische Hochschule (ETH)
GNIR - Synoptic	GNIR/S/CA/04	NECHAKO (BC)	CA	53.9265	-122.738	570	River - river, perennial flow	[Reference: Voss et al. 2014]	20101017	Water - Surface Water - flowing	2010-10-17			GRO000039	-15.94	Eidgenössische Technische Hochschule (ETH)	-130.4	Eidgenössische Technische Hochschule (ETH)
GNIR - Synoptic	GNIR/S/CA/04	NECHAKO (BC)	CA	53.9265	-122.738	570	River - river, perennial flow	[Reference: Voss et al. 2014]	20090806	Water - Surface Water - flowing	2009-08-06			GRO000016	-15.96	Eidgenössische Technische Hochschule (ETH)	-130	Eidgenössische Technische Hochschule (ETH)
GNIR - Synoptic	GNIR/S/CA/04	NECHAKO (BC)	CA	53.9265	-122.738	570	River - river, perennial flow	[Reference: Voss et al. 2014]	20110531	Water - Surface Water - flowing	2011-05-31			GRO000064	-16.49	Eidgenössische Technische Hochschule (ETH)	-134.5	Eidgenössische Technische Hochschule (ETH)
GNIR - Synoptic	GNIR/S/CA/04	BLACKWATER (BC)	CA	53.2891	-123.138	624	River - river, perennial flow	[Reference: Voss et al. 2014]	20101018	Water - Surface Water - flowing	2010-10-18			GRO000040	-16.5	Eidgenössische Technische Hochschule (ETH)	-135.5	Eidgenössische Technische Hochschule (ETH)
GNIR - Synoptic	GNIR/S/CA/04	BLACKWATER (BC)	CA	53.2891	-123.138	624	River - river, perennial flow	[Reference: Voss et al. 2014]	20090808	Water - Surface Water - flowing	2009-08-08			GRO000019	-16.75	Eidgenössische Technische Hochschule (ETH)	-137.6	Eidgenössische Technische Hochschule (ETH)
GNIR - Synoptic	GNIR/S/CA/04	BLACKWATER (BC)	CA	53.2891	-123.138	624	River - river, perennial flow	[Reference: Voss et al. 2014]	20110530	Water - Surface Water - flowing	2011-05-30			GRO000061	-18.32	Eidgenössische Technische Hochschule (ETH)	-144.7	Eidgenössische Technische Hochschule (ETH)
GNIR - Synoptic	GNIR/S/CA/04	QUESNEL (BC)	CA	52.9725	-122.493	472	River - river, perennial flow	[Reference: Voss et al. 2014]	20101019	Water - Surface Water - flowing	2010-10-19			GRO000042	-17.53	Eidgenössische Technische Hochschule (ETH)	-135.5	Eidgenössische Technische Hochschule (ETH)
GNIR - Synoptic	GNIR/S/CA/04	QUESNEL (BC)	CA	52.9725	-122.493	472	River - river, perennial flow	[Reference: Voss et al. 2014]	20090809	Water - Surface Water - flowing	2009-08-09			GRO000020	-17.79	Eidgenössische Technische Hochschule (ETH)	-138	Eidgenössische Technische Hochschule (ETH)
GNIR - Synoptic	GNIR/S/CA/04	QUESNEL (BC)	CA	52.9725	-122.493	472	River - river, perennial flow	[Reference: Voss et al. 2014]	20110530	Water - Surface Water - flowing	2011-05-30			GRO000060	-18.31	Eidgenössische Technische Hochschule (ETH)	-141	Eidgenössische Technische Hochschule (ETH)
GNIR - Synoptic	GNIR/S/CA/04	CHILCOTIN (BC)	CA	51.8307	-122.572	448	River - river, perennial flow	[Reference: Voss et al. 2014]	20101020	Water - Surface Water - flowing	2010-10-20			GRO000043	-17.72	Eidgenössische Technische Hochschule (ETH)	-138.5	Eidgenössische Technische Hochschule (ETH)
GNIR - Synoptic	GNIR/S/CA/04	CHILCOTIN (BC)	CA	51.8307	-122.572	448	River - river, perennial flow	[Reference: Voss et al. 2014]	20090809	Water - Surface Water - flowing	2009-08-09			GRO000021	-17.82	Eidgenössische Technische Hochschule (ETH)	-138.9	Eidgenössische Technische Hochschule (ETH)
GNIR - Synoptic	GNIR/S/CA/04	CHILCOTIN (BC)	CA	51.8307	-122.572	448	River - river, perennial flow	[Reference: Voss et al. 2014]	20110529	Water - Surface Water - flowing	2011-05-29			GRO000059	-18.73	Eidgenössische Technische Hochschule (ETH)	-147	Eidgenössische Technische Hochschule (ETH)
GNIR - Synoptic	GNIR/S/CA/04	BRIDGE (BC)	CA	50.7513	-121.934	208	River - river, perennial flow	[Reference: Voss et al. 2014]	20101021	Water - Surface Water - flowing	2010-10-21			GRO000044	-18.44	Eidgenössische Technische Hochschule (ETH)	-140.6	Eidgenössische Technische Hochschule (ETH)
GNIR - Synoptic	GNIR/S/CA/04	BRIDGE (BC)	CA	50.7513	-121.934	208	River - river, perennial flow	[Reference: Voss et al. 2014]	20090810	Water - Surface Water - flowing	2009-08-10			GRO000023	-18.24	Eidgenössische Technische Hochschule (ETH)	-138.9	Eidgenössische Technische Hochschule (ETH)
GNIR - Synoptic	GNIR/S/CA/04	BRIDGE (BC)	CA	50.7513	-121.934	208	River - river, perennial flow	[Reference: Voss et al. 2014]	20110528	Water - Surface Water - flowing	2011-05-28			GRO000057	-18.61	Eidgenössische Technische Hochschule (ETH)	-141.2	Eidgenössische Technische Hochschule (ETH)
GNIR - Synoptic	GNIR/S/CA/04	THOMPSON (BC)	CA	50.2367	-121.531	145	River - river, perennial flow	[Reference: Voss et al. 2014]	20101022	Water - Surface Water - flowing	2010-10-22			GRO000046	-17.17	Eidgenössische Technische Hochschule (ETH)	-132.6	Eidgenössische Technische Hochschule (ETH)
GNIR - Synoptic	GNIR/S/CA/04	THOMPSON (BC)	CA	50.2367	-121.531	145	River - river, perennial flow	[Reference: Voss et al. 2014]	20090801	Water - Surface Water - flowing	2009-08-01			GRO000007	-17.76	Eidgenössische Technische Hochschule (ETH)	-135.6	Eidgenössische Technische Hochschule (ETH)
GNIR - Synoptic	GNIR/S/CA/04	THOMPSON (BC)	CA	50.2367	-121.531	145	River - river, perennial flow	[Reference: Voss et al. 2014]	20110527	Water - Surface Water - flowing	2011-05-27			GRO000056	-17.68	Eidgenössische Technische Hochschule (ETH)	-136.2	Eidgenössische Technische Hochschule (ETH)
GNIR - Synoptic	GNIR/S/CA/04	HARRISON (BC)	CA	49.2361	-121.531	10	River - river, perennial flow	[Reference: Voss et al. 2014]	20101024	Water - Surface Water - flowing	2010-10-24			GRO000049	-15.16	Eidgenössische Technische Hochschule (ETH)	-113.1	Eidgenössische Technische Hochschule (ETH)
GNIR - Synoptic	GNIR/S/CA/04	HARRISON (BC)	CA	49.2361	-121.962	10	River - river, perennial flow	[Reference: Voss et al. 2014]	20090731	Water - Surface Water - flowing	2009-07-31			GRO000006	-15.39	Eidgenössische Technische Hochschule (ETH)	-113.7	Eidgenössische Technische Hochschule (ETH)
GNIR - Synoptic	GNIR/S/CA/04	HARRISON (BC)	CA	49.2361	-121.962	10	River - river, perennial flow	[Reference: Voss et al. 2014]	20110526	Water - Surface Water - flowing	2011-05-26			GRO000054	-15.11	Eidgenössische Technische Hochschule (ETH)	-111.1	Eidgenössische Technische Hochschule (ETH)
GNIR - Synoptic	GNIR/S/CA/04	PITT (BC)	CA	49.3496	-122.616	5	River - river, perennial flow	[Reference: Voss et al. 2014]	20101025	Water - Surface Water - flowing	2010-10-25			GRO000050	-13.07	Eidgenössische Technische Hochschule (ETH)	-94.5	Eidgenössische Technische Hochschule (ETH)
GNIR - Synoptic	GNIR/S/CA/04	PITT (BC)	CA	49.3496	-122.616	5	River - river, perennial flow	[Reference: Voss et al. 2014]	20090813	Water - Surface Water - flowing	2009-08-13			GRO000024	-13.44	Eidgenössische Technische Hochschule (ETH)	-98.7	Eidgenössische Technische Hochschule (ETH)
GNIR - Synoptic	GNIR/S/CA/04	PITT (BC)	CA	49.3496	-122.616	5	River - river, perennial flow	[Reference: Voss et al. 2014]	20110526	Water - Surface Water - flowing	2011-05-26			GRO000053	-13.14	Eidgenössische Technische Hochschule (ETH)	-93.9	Eidgenössische Technische Hochschule (ETH)
GNIR - Synoptic	GNIR/S/CN/02	YANGTZE - Upperstream	CN	29.4656	112.956		River - unknown	[Reference: Zhan et al., 2015]	20120420a	Water - Surface Water - flowing	2012-04-20				-10.3	State Key Laboratory of Hydrology	-74	State Key Laboratory of Hydrology
GNIR - Synoptic	GNIR/S/CN/02	YANGTZE - Downstream	CN	29.5044	113.2		River - unknown	[Reference: Zhan et al., 2015]	20120420b	Water - Surface Water - flowing	2012-04-20				-5.3	State Key Laboratory of Hydrology	-32	State Key Laboratory of Hydrology
GNIR - Synoptic	GNIR/S/CN/02	SONGZI	CN	29.4196	112.148		River - unknown	[Reference: Zhan et al., 2015]	20120420c	Water - Surface Water - flowing	2012-04-20				-7.4	State Key Laboratory of Hydrology	-45	State Key Laboratory of Hydrology
GNIR - Synoptic	GNIR/S/CN/02	HUDU	CN	29.411	112.231		River - unknown	[Reference: Zhan et al., 2015]	20120420d	Water - Surface Water - flowing	2012-04-20				-3.6	State Key Laboratory of Hydrology	-18	State Key Laboratory of Hydrology
GNIR - Synoptic	GNIR/S/CN/02	OUCHI	CN	29.421	112.328		River - unknown	[Reference: Zhan et al., 2015]	20120420e	Water - Surface Water - flowing	2012-04-20				-4.1	State Key Laboratory of Hydrology	-23	State Key Laboratory of Hydrology
GNIR - Synoptic	GNIR/S/CN/02	MILUO	CN	28.8421	113.07		River - unknown	[Reference: Zhan et al., 2015]	20120421a	Water - Surface Water - flowing	2012-04-21				-4.6	State Key Laboratory of Hydrology	-27	State Key Laboratory of Hydrology
GNIR - Synoptic	GNIR/S/CN/02	XIANG	CN	28.6838	112.874		River - unknown	[Reference: Zhan et al., 2015]	20120421b	Water - Surface Water - flowing	2012-04-21				-5.3	State Key Laboratory of Hydrology	-29	State Key Laboratory of Hydrology
GNIR - Synoptic	GNIR/S/CN/02	ZI	CN	28.6246	112.293		River - unknown	[Reference: Zhan et al., 2015]	20120420f	Water - Surface Water - flowing	2012-04-20				-5.9	State Key Laboratory of Hydrology	-35	State Key Laboratory of Hydrology
GNIR - Synoptic	GNIR/S/CN/02	YUAN	CN	28.986	111.963		River - unknown	[Reference: Zhan et al., 2015]	20120420g	Water - Surface Water - flowing	2012-04-20				-6.5	State Key Laboratory of Hydrology	-39	State Key Laboratory of Hydrology
GNIR - Synoptic	GNIR/S/CN/02	LI	CN	29.2716	112.076		River - unknown	[Reference: Zhan et al., 2015]	20120420h	Water - Surface Water - flowing	2012-04-20				-6.6	State Key Laboratory of Hydrology	-40	State Key Laboratory of Hydrology
GNIR - Synoptic	GNIR/S/CN/02	YANGTZE - Upperstream	CN	29.4656	112.956		River - unknown	[Reference: Zhan et al., 2015]	20120812a	Water - Surface Water - flowing	2012-08-12				-11.6	State Key Laboratory of Hydrology	-83	State Key Laboratory of Hydrology
GNIR - Synoptic	GNIR/S/CN/02	YANGTZE - Downstream	CN	29.5044	113.2		River - unknown	[Reference: Zhan et al., 2015]	20120811a	Water - Surface Water - flowing	2012-08-11				-8.8	State Key Laboratory of Hydrology	-64	State Key Laboratory of Hydrology
GNIR - Synoptic	GNIR/S/CN/02	SONGZI	CN	29.4196	112.148		River - unknown	[Reference: Zhan et al., 2015]	20120812b	Water - Surface Water - flowing	2012-08-12				-11.7	State Key Laboratory of Hydrology	-83	State Key Laboratory of Hydrology
GNIR - Synoptic	GNIR/S/CN/02	HUDU	CN	29.411	112.231		River - unknown	[Reference: Zhan et al., 2015]	20120812c	Water - Surface Water - flowing	2012-08-12				-11.6	State Key Laboratory of Hydrology	-82	State Key Laboratory of Hydrology
GNIR - Synoptic	GNIR/S/CN/02	OUCHI	CN	29.421	112.328		River - unknown	[Reference: Zhan et al., 2015]	20120812d	Water - Surface Water - flowing	2012-08-12				-11.9	State Key Laboratory of Hydrology	-83	State Key Laboratory of Hydrology
GNIR - Synoptic	GNIR/S/CN/02	MILUO	CN	28.8421	113.07		River - unknown	[Reference: Zhan et al., 2015]	20120812e	Water - Surface Water - flowing	2012-08-12				-5.4	State Key Laboratory of Hydrology	-39	State Key Laboratory of Hydrology
GNIR - Synoptic	GNIR/S/CN/02	XIANG	CN	28.6838	112.874		River - unknown	[Reference: Zhan et al., 2015]	20120812f	Water - Surface Water - flowing	2012-08-12				-6.4	State Key Laboratory of Hydrology	-42	State Key Laboratory of Hydrology
GNIR - Synoptic	GNIR/S/CN/02	ZI	CN	28.6246	112.293		River - unknown	[Reference: Zhan et al., 2015]	20120812g	Water - Surface Water - flowing	2012-08-12				-7.9	State Key Laboratory of Hydrology	-52	State Key Laboratory of Hydrology
GNIR - Synoptic	GNIR/S/CN/02	YUAN	CN	28.986	111.963		River - unknown	[Reference: Zhan et al., 2015]	20120812h	Water - Surface Water - flowing	2012-08-12				-7.6	State Key Laboratory of Hydrology	-51	State Key Laboratory of Hydrology
GNIR - Synoptic	GNIR/S/CN/02	LI	CN	29.2716	112.076		River - unknown	[Reference: Zhan et al., 2015]	20120812i	Water - Surface Water - flowing	2012-08-12				-10.8	State Key Laboratory of Hydrology	-76	State Key Laboratory of Hydrology
GNIR - Synoptic	GNIR/S/CN/02	YANGTZE - Upperstream	CN	29.4656	112.956		River - unknown	[Reference: Zhan et al., 2015]	20121128a	Water - Surface Water - flowing	2012-11-28				-10.5	State Key Laboratory of Hydrology	-76	State Key Laboratory of Hydrology
GNIR - Synoptic	GNIR/S/CN/02	YANGTZE - Downstream	CN	29.5044	113.2		River - unknown	[Reference: Zhan et al., 2015]	20121124a	Water - Surface Water - flowing	2012-11-24				-5.6	State Key Laboratory of Hydrology	-39	State Key Laboratory of Hydrology
GNIR - Synoptic	GNIR/S/CN/02	SONGZI	CN	29.4196	112.148		River - unknown	[Reference: Zhan et al., 2015]	20121126a	Water - Surface Water - flowing	2012-11-26				-8.4	State Key Laboratory of Hydrology	-58	State Key Laboratory of Hydrology
GNIR - Synoptic	GNIR/S/CN/02	HUDU	CN	29.411	112.231		River - unknown	[Reference: Zhan et al., 2015]	20121126b	Water - Surface Water - flowing	2012-11-26				-4	State Key Laboratory of Hydrology	-30	State Key Laboratory of Hydrology
GNIR - Synoptic	GNIR/S/CN/02	OUCHI	CN	29.421	112.328		River - unknown	[Reference: Zhan et al., 2015]	20121126c	Water - Surface Water - flowing	2012-11-26				-4	State Key Laboratory of Hydrology	-25	State Key Laboratory of Hydrology
GNIR - Synoptic	GNIR/S/CN/02	MILUO	CN	28.8421	113.07		River - unknown	[Reference: Zhan et al., 2015]	20121124b	Water - Surface Water - flowing	2012-11-24				-5.7	State Key Laboratory of Hydrology	-37	State Key Laboratory of Hydrology
GNIR - Synoptic	GNIR/S/CN/02	XIANG	CN	28.6838	112.874		River - unknown	[Reference: Zhan et al., 2015]	20121125a	Water - Surface Water - flowing	2012-11-25				-5.6	State Key Laboratory of Hydrology	-35	State Key Laboratory of Hydrology
GNIR - Synoptic	GNIR/S/CN/02	ZI	CN	28.6246	112.293		River - unknown	[Reference: Zhan et al., 2015]	20121125b	Water - Surface Water - flowing	2012-11-25				-6.2	State Key Laboratory of Hydrology	-40	State Key Laboratory of Hydrology
GNIR - Synoptic	GNIR/S/CN/02	YUAN	CN	28.986	111.963		River - unknown	[Reference: Zhan et al., 2015]	20121126d	Water - Surface Water - flowing	2012-11-26				-6.7	State Key Laboratory of Hydrology	-42	State Key Laboratory of Hydrology
GNIR - Synoptic	GNIR/S/CN/02	LI	CN	29.2716	112.076		River - unknown	[Reference: Zhan et al., 2015]	20121126e	Water - Surface Water - flowing	2012-11-26				-7.9	State Key Laboratory of Hydrology	-53	State Key Laboratory of Hydrology
GNIR - Synoptic	GNIR/S/CN/01	MIN - 01	CN	31.0232	103.566		River - river, perennial flow	[Reference: Xu et al., 2014]	2011M5	Water - Surface Water - flowing	2011-10-01				-9.4	Chinese Academy of Sciences	-60.5	Chinese Academy of Sciences
GNIR - Synoptic	GNIR/S/CN/01	MIN - 02	CN	31.0157	103.547		River - river, perennial flow	[Reference: Xu et al., 2014]	2011M6	Water - Surface Water - flowing	2011-10-01				-9.4	Chinese Academy of Sciences	-60.1	Chinese Academy of Sciences
GNIR - Synoptic	GNIR/S/CN/01	MIN - 03	CN	31.0109	103.537		River - river, perennial flow	[Reference: Xu et al., 2014]	2011M7	Water - Surface Water - flowing	2011-10-01				-9.7	Chinese Academy of Sciences	-62.1	Chinese Academy of Sciences
GNIR - Synoptic	GNIR/S/CN/01	MIN - 04	CN	31.0136	103.533		River - river, perennial flow	[Reference: Xu et al., 2014]	2011M8	Water - Surface Water - flowing	2011-10-01				-9.7	Chinese Academy of Sciences	-62	Chinese Academy of Sciences
GNIR - Synoptic	GNIR/S/CN/01	MIN - 05	CN	31.0085	103.527		River - river, perennial flow	[Reference: Xu et al., 2014]	2011M9	Water - Surface Water - flowing	2011-10-01				-9.8	Chinese Academy of Sciences	-61.9	Chinese Academy of Sciences
GNIR - Synoptic	GNIR/S/CN/01	MIN - 06	CN	31.0121	103.514		River - stream, perennial flow	[Reference: Xu et al., 2014]	2011M10	Water - Surface Water - flowing	2011-10-01				-9.4	Chinese Academy of Sciences	-60.8	Chinese Academy of Sciences
GNIR - Synoptic	GNIR/S/CN/01	MIN - 07	CN	30.99	103.482		River - stream, perennial flow	[Reference: Xu et al., 2014]	2011M11	Water - Surface Water - flowing	2011-10-01				-9.1	Chinese Academy of Sciences	-57.5	Chinese Academy of Sciences
GNIR - Synoptic	GNIR/S/CN/01	MIN - Tributary - 01	CN	30.9873	103.454		River - stream, perennial flow	[Reference: Xu et al., 2014]	2011M14	Water - Surface Water - flowing	2011-10-01				-9	Chinese Academy of Sciences	-57.4	Chinese Academy of Sciences
GNIR - Synoptic	GNIR/S/CN/01	MIN - Tributary - 02	CN	30.9878	103.453		River - stream, perennial flow	[Reference: Xu et al., 2014]	2011M15	Water - Surface Water - flowing	2011-10-01				-9.1	Chinese Academy of Sciences	-58.1	Chinese Academy of Sciences
GNIR - Synoptic	GNIR/S/CN/01	MIN - Tributary - 03	CN	30.9908	103.442		River - stream, perennial flow	[Reference: Xu et al., 2014]	2011M16	Water - Surface Water - flowing	2011-10-01				-8.8	Chinese Academy of Sciences	-54.9	Chinese Academy of Sciences
GNIR - Synoptic	GNIR/S/CN/01	MIN - Tributary - 04	CN	30.9997	103.457		River - river, perennial flow	[Reference: Xu et al., 2014]	2011M17	Water - Surface Water - flowing	2011-10-01				-9.2	Chinese Academy of Sciences	-58.5	Chinese Academy of Sciences
GNIR - Synoptic	GNIR/S/CN/01	MIN - 08	CN	31.0138	103.467		River - stream, perennial flow	[Reference: Xu et al., 2014]	2011M18	Water - Surface Water - flowing	2011-10-01				-9.3	Chinese Academy of Sciences	-59.1	Chinese Academy of Sciences
GNIR - Synoptic	GNIR/S/CN/01	MIN - 09	CN	31.0332	103.468		River - stream, perennial flow	[Reference: Xu et al., 2014]	2011M19	Water - Surface Water - flowing	2011-10-01				-9.2	Chinese Academy of Sciences	-58.4	Chinese Academy of Sciences
GNIR - Synoptic	GNIR/S/CN/01	MIN - 10	CN	31.0594	103.484		River - stream, perennial flow	[Reference: Xu et al., 2014]	2011M20	Water - Surface Water - flowing	2011-10-01				-9.2	Chinese Academy of Sciences	-59.9	Chinese Academy of Sciences
GNIR - Synoptic	GNIR/S/CN/01	MIN - 11	CN	31.1792	103.495		River - river, perennial flow	[Reference: Xu et al., 2014]	2011M21	Water - Surface Water - flowing	2011-10-01				-10	Chinese Academy of Sciences	-63.4	Chinese Academy of Sciences
GNIR - Synoptic	GNIR/S/CN/01	MIN - Tributary - 05	CN	31.4878	103.623		River - river, perennial flow	[Reference: Xu et al., 2014]	2011M22	Water - Surface Water - flowing	2011-10-01				-11.9	Chinese Academy of Sciences	-79.9	Chinese Academy of Sciences
GNIR - Synoptic	GNIR/S/CN/01	MIN - 12	CN	31.4985	103.644		River - river, perennial flow	[Reference: Xu et al., 2014]	2011M23	Water - Surface Water - flowing	2011-10-01				-9.7	Chinese Academy of Sciences	-62.3	Chinese Academy of Sciences
GNIR - Synoptic	GNIR/S/CN/01	MIN - 13	CN	31.5322	103.683		River - river, perennial flow	[Reference: Xu et al., 2014]	2011M24	Water - Surface Water - flowing	2011-10-01				-11.7	Chinese Academy of Sciences	-78.5	Chinese Academy of Sciences
GNIR - Synoptic	GNIR/S/CN/01	MIN - 14	CN	31.5845	103.74		River - river, perennial flow	[Reference: Xu et al., 2014]	2011M25	Water - Surface Water - flowing	2011-10-01				-11	Chinese Academy of Sciences	-72.7	Chinese Academy of Sciences
GNIR - Synoptic	GNIR/S/CN/01	MIN - 15	CN	31.5972	103.75		River - river, perennial flow	[Reference: Xu et al., 2014]	2011M26	Water - Surface Water - flowing	2011-10-01				-11	Chinese Academy of Sciences	-72.7	Chinese Academy of Sciences
GNIR - Synoptic	GNIR/S/CN/01	MIN - 16	CN	31.6087	103.767		River - river, perennial flow	[Reference: Xu et al., 2014]	2011M27	Water - Surface Water - flowing	2011-10-01				-10.9	Chinese Academy of Sciences	-71.2	Chinese Academy of Sciences
GNIR - Synoptic	GNIR/S/CN/01	MIN - 17	CN	31.6161	103.773		River - river, perennial flow	[Reference: Xu et al., 2014]	2011M28	Water - Surface Water - flowing	2011-10-01				-10.9	Chinese Academy of Sciences	-71.3	Chinese Academy of Sciences
GNIR - Synoptic	GNIR/S/CN/01	MIN - 18	CN	31.7241	103.849		River - stream, perennial flow	[Reference: Xu et al., 2014]	2011M29	Water - Surface Water - flowing	2011-10-01				-10.3	Chinese Academy of Sciences	-68	Chinese Academy of Sciences
GNIR - Synoptic	GNIR/S/CN/01	MIN - 19	CN	31.7546	103.82		River - stream, perennial flow	[Reference: Xu et al., 2014]	2011M30	Water - Surface Water - flowing	2011-10-01				-10.2	Chinese Academy of Sciences	-65	Chinese Academy of Sciences
GNIR - Synoptic	GNIR/S/CN/01	MIN - 20	CN	31.7676	103.818		River - stream, perennial flow	[Reference: Xu et al., 2014]	2011M31	Water - Surface Water - flowing	2011-10-01				-10.6	Chinese Academy of Sciences	-67.7	Chinese Academy of Sciences
GNIR - Synoptic	GNIR/S/CN/01	MIN - 21	CN	31.7663	103.814		River - stream, perennial flow	[Reference: Xu et al., 2014]	2011M32	Water - Surface Water - flowing	2011-10-01				-10.6	Chinese Academy of Sciences	-68	Chinese Academy of Sciences
GNIR - Synoptic	GNIR/S/CN/01	MIN - 22	CN	31.7791	103.763		River - stream, perennial flow	[Reference: Xu et al., 2014]	2011M33	Water - Surface Water - flowing	2011-10-01				-10.1	Chinese Academy of Sciences	-65.5	Chinese Academy of Sciences
GNIR - Synoptic	GNIR/S/CN/01	MIN - Tributary - 06	CN	31.7919	103.731		River - river, perennial flow	[Reference: Xu et al., 2014]	2011M34	Water - Surface Water - flowing	2011-10-01				-11.6	Chinese Academy of Sciences	-76.8	Chinese Academy of Sciences
GNIR - Synoptic	GNIR/S/CN/01	MIN - Tributary - 07	CN	31.751	103.702		River - stream, perennial flow	[Reference: Xu et al., 2014]	2011M35	Water - Surface Water - flowing	2011-10-01				-10.9	Chinese Academy of Sciences	-71.8	Chinese Academy of Sciences
GNIR - Synoptic	GNIR/S/CN/01	MIN - Tributary - 08	CN	31.7564	103.713		River - stream, perennial flow	[Reference: Xu et al., 2014]	2011M36	Water - Surface Water - flowing	2011-10-01				-10.6	Chinese Academy of Sciences	-69.4	Chinese Academy of Sciences
GNIR - Synoptic	GNIR/S/CN/01	MIN - Tributary - 09	CN	31.7718	103.715		River - stream, perennial flow	[Reference: Xu et al., 2014]	2011M37	Water - Surface Water - flowing	2011-10-01				-10.4	Chinese Academy of Sciences	-67.8	Chinese Academy of Sciences
GNIR - Synoptic	GNIR/S/CN/01	MIN - Tributary - 10	CN	31.774	103.722		River - stream, perennial flow	[Reference: Xu et al., 2014]	2011M38	Water - Surface Water - flowing	2011-10-01				-10.5	Chinese Academy of Sciences	-67.6	Chinese Academy of Sciences
GNIR - Synoptic	GNIR/S/CN/01	MIN - Tributary - 11	CN	31.7852	103.727		River - stream, perennial flow	[Reference: Xu et al., 2014]	2011M39	Water - Surface Water - flowing	2011-10-01				-11	Chinese Academy of Sciences	-72.1	Chinese Academy of Sciences
GNIR - Synoptic	GNIR/S/CN/01	MIN - Tributary - 12	CN	32.8526	103.56		River - river, perennial flow	[Reference: Xu et al., 2014]	2011M40	Water - Surface Water - flowing	2011-10-01				-12.3	Chinese Academy of Sciences	-86.3	Chinese Academy of Sciences
GNIR - Synoptic	GNIR/S/CN/01	MIN - Tributary - 13	CN	32.8134	103.569		River - river, perennial flow	[Reference: Xu et al., 2014]	2011M41	Water - Surface Water - flowing	2011-10-01				-12.2	Chinese Academy of Sciences	-85.4	Chinese Academy of Sciences
GNIR - Synoptic	GNIR/S/CN/01	MIN - 23	CN	33.0456	103.72		River - stream, perennial flow	[Reference: Xu et al., 2014]	2011M42	Water - Surface Water - flowing	2011-10-01				-11	Chinese Academy of Sciences	-76.5	Chinese Academy of Sciences
GNIR - Synoptic	GNIR/S/CN/01	MIN - 24	CN	33.0322	103.713		River - river, perennial flow	[Reference: Xu et al., 2014]	2011M43	Water - Surface Water - flowing	2011-10-01				-12.6	Chinese Academy of Sciences	-87.4	Chinese Academy of Sciences
GNIR - Synoptic	GNIR/S/CN/01	MIN - 25	CN	32.9887	103.692		River - river, perennial flow	[Reference: Xu et al., 2014]	2011M45	Water - Surface Water - flowing	2011-10-01				-12.6	Chinese Academy of Sciences	-87.5	Chinese Academy of Sciences
GNIR - Synoptic	GNIR/S/CN/01	MIN - 26	CN	32.9821	103.694		River - river, perennial flow	[Reference: Xu et al., 2014]	2011M46	Water - Surface Water - flowing	2011-10-01				-13.5	Chinese Academy of Sciences	-94	Chinese Academy of Sciences
GNIR - Synoptic	GNIR/S/CN/01	MIN - 27	CN	32.9749	103.691		River - river, perennial flow	[Reference: Xu et al., 2014]	2011M47	Water - Surface Water - flowing	2011-10-01				-12.5	Chinese Academy of Sciences	-87.4	Chinese Academy of Sciences
GNIR - Synoptic	GNIR/S/CN/01	MIN - 28	CN	32.9275	103.696		River - river, perennial flow	[Reference: Xu et al., 2014]	2011M49	Water - Surface Water - flowing	2011-10-01				-13.2	Chinese Academy of Sciences	-93.3	Chinese Academy of Sciences
GNIR - Synoptic	GNIR/S/CN/01	MIN - 29	CN	32.9046	103.682		River - river, perennial flow	[Reference: Xu et al., 2014]	2011M50	Water - Surface Water - flowing	2011-10-01				-12.2	Chinese Academy of Sciences	-85.6	Chinese Academy of Sciences
GNIR - Synoptic	GNIR/S/CN/01	MIN - 30	CN	32.8831	103.661		River - river, perennial flow	[Reference: Xu et al., 2014]	2011M51	Water - Surface Water - flowing	2011-10-01				-11.7	Chinese Academy of Sciences	-83.6	Chinese Academy of Sciences
GNIR - Synoptic	GNIR/S/CN/01	MIN - 31	CN	32.8707	103.652		River - stream, perennial flow	[Reference: Xu et al., 2014]	2011M52	Water - Surface Water - flowing	2011-10-01				-12.1	Chinese Academy of Sciences	-85	Chinese Academy of Sciences
GNIR - Synoptic	GNIR/S/CN/01	MIN - 32	CN	32.8485	103.648		River - river, perennial flow	[Reference: Xu et al., 2014]	2011M53	Water - Surface Water - flowing	2011-10-01				-12.5	Chinese Academy of Sciences	-90.6	Chinese Academy of Sciences
GNIR - Synoptic	GNIR/S/CN/01	MIN - 33	CN	32.7493	103.612		River - stream, perennial flow	[Reference: Xu et al., 2014]	2011M54	Water - Surface Water - flowing	2011-10-01				-12.4	Chinese Academy of Sciences	-85.5	Chinese Academy of Sciences
GNIR - Synoptic	GNIR/S/CN/01	MIN - 34	CN	32.7428	103.612		River - stream, perennial flow	[Reference: Xu et al., 2014]	2011M55	Water - Surface Water - flowing	2011-10-01				-12.4	Chinese Academy of Sciences	-87.6	Chinese Academy of Sciences
GNIR - Synoptic	GNIR/S/CN/01	MIN - 35	CN	32.7094	103.606		River - river, perennial flow	[Reference: Xu et al., 2014]	2011M56	Water - Surface Water - flowing	2011-10-01				-12.1	Chinese Academy of Sciences	-85.7	Chinese Academy of Sciences
GNIR - Synoptic	GNIR/S/CN/01	MIN - 36	CN	32.5993	103.605		River - river, perennial flow	[Reference: Xu et al., 2014]	2011M58	Water - Surface Water - flowing	2011-10-01				-12.6	Chinese Academy of Sciences	-88.8	Chinese Academy of Sciences
GNIR - Synoptic	GNIR/S/CN/01	MIN - 37	CN	32.5809	103.615		River - river, perennial flow	[Reference: Xu et al., 2014]	2011M59	Water - Surface Water - flowing	2011-10-01				-12.7	Chinese Academy of Sciences	-88.7	Chinese Academy of Sciences
GNIR - Synoptic	GNIR/S/CN/01	MIN - 38	CN	32.5464	103.626		River - river, perennial flow	[Reference: Xu et al., 2014]	2011M60	Water - Surface Water - flowing	2011-10-01				-12.5	Chinese Academy of Sciences	-88.4	Chinese Academy of Sciences
GNIR - Synoptic	GNIR/S/CN/01	MIN - 39	CN	32.5388	103.628		River - stream, perennial flow	[Reference: Xu et al., 2014]	2011M61	Water - Surface Water - flowing	2011-10-01				-12.4	Chinese Academy of Sciences	-86.7	Chinese Academy of Sciences
GNIR - Synoptic	GNIR/S/CN/01	MIN - 40	CN	32.5306	103.631		River - stream, perennial flow	[Reference: Xu et al., 2014]	2011M62	Water - Surface Water - flowing	2011-10-01				-13.3	Chinese Academy of Sciences	-93.8	Chinese Academy of Sciences
GNIR - Synoptic	GNIR/S/CN/01	MIN - 41	CN	32.5297	103.631		River - stream, perennial flow	[Reference: Xu et al., 2014]	2011M63	Water - Surface Water - flowing	2011-10-01				-12.7	Chinese Academy of Sciences	-89.4	Chinese Academy of Sciences
GNIR - Synoptic	GNIR/S/CN/01	MIN - 42	CN	32.5169	103.633		River - stream, perennial flow	[Reference: Xu et al., 2014]	2011M64	Water - Surface Water - flowing	2011-10-01				-13.1	Chinese Academy of Sciences	-92.3	Chinese Academy of Sciences
GNIR - Synoptic	GNIR/S/CN/01	MIN - 43	CN	32.5038	103.64		River - river, perennial flow	[Reference: Xu et al., 2014]	2011M65	Water - Surface Water - flowing	2011-10-01				-12.5	Chinese Academy of Sciences	-89.3	Chinese Academy of Sciences
GNIR - Synoptic	GNIR/S/CN/01	MIN - 44	CN	32.5038	103.64		River - stream, perennial flow	[Reference: Xu et al., 2014]	2011M66	Water - Surface Water - flowing	2011-10-01				-13	Chinese Academy of Sciences	-94.3	Chinese Academy of Sciences
GNIR - Synoptic	GNIR/S/CN/01	MIN - 45	CN	32.4523	103.677		River - river, perennial flow	[Reference: Xu et al., 2014]	2011M67	Water - Surface Water - flowing	2011-10-01				-12.5	Chinese Academy of Sciences	-85.6	Chinese Academy of Sciences
GNIR - Synoptic	GNIR/S/CN/01	MIN - 46	CN	32.4041	103.718		River - river, perennial flow	[Reference: Xu et al., 2014]	2011M68	Water - Surface Water - flowing	2011-10-01				-13.4	Chinese Academy of Sciences	-93.2	Chinese Academy of Sciences
GNIR - Synoptic	GNIR/S/CN/01	MIN - 47	CN	32.3934	103.724		River - stream, perennial flow	[Reference: Xu et al., 2014]	2011M69	Water - Surface Water - flowing	2011-10-01				-12.2	Chinese Academy of Sciences	-85.8	Chinese Academy of Sciences
GNIR - Synoptic	GNIR/S/CN/01	MIN - 48	CN	32.3497	103.737		River - stream, perennial flow	[Reference: Xu et al., 2014]	2011M70	Water - Surface Water - flowing	2011-10-01				-11.4	Chinese Academy of Sciences	-78.3	Chinese Academy of Sciences
GNIR - Synoptic	GNIR/S/CN/01	MIN - Tributary - 14	CN	32.3797	103.475		River - stream, perennial flow	[Reference: Xu et al., 2014]	2011M71	Water - Surface Water - flowing	2011-10-01				-11	Chinese Academy of Sciences	-78.4	Chinese Academy of Sciences
GNIR - Synoptic	GNIR/S/CN/01	MIN - Tributary - 15	CN	32.3806	103.502		River - stream, perennial flow	[Reference: Xu et al., 2014]	2011M72	Water - Surface Water - flowing	2011-10-01				-11.4	Chinese Academy of Sciences	-80.7	Chinese Academy of Sciences
GNIR - Synoptic	GNIR/S/CN/01	MIN - Tributary - 16	CN	32.3774	103.514		River - river, perennial flow	[Reference: Xu et al., 2014]	2011M73	Water - Surface Water - flowing	2011-10-01				-12.1	Chinese Academy of Sciences	-83.5	Chinese Academy of Sciences
GNIR - Synoptic	GNIR/S/CN/01	MIN - Tributary - 17	CN	32.3607	103.533		River - stream, perennial flow	[Reference: Xu et al., 2014]	2011M74	Water - Surface Water - flowing	2011-10-01				-11.8	Chinese Academy of Sciences	-82.6	Chinese Academy of Sciences
GNIR - Synoptic	GNIR/S/CN/01	MIN - Tributary - 18	CN	32.349	103.547		River - stream, perennial flow	[Reference: Xu et al., 2014]	2011M75	Water - Surface Water - flowing	2011-10-01				-11.5	Chinese Academy of Sciences	-82.1	Chinese Academy of Sciences
GNIR - Synoptic	GNIR/S/CN/01	MIN - Tributary - 19	CN	32.3397	103.573		River - river, perennial flow	[Reference: Xu et al., 2014]	2011M76	Water - Surface Water - flowing	2011-10-01				-12	Chinese Academy of Sciences	-83.3	Chinese Academy of Sciences
GNIR - Synoptic	GNIR/S/CN/01	MIN - Tributary - 20	CN	32.3426	103.634		River - river, perennial flow	[Reference: Xu et al., 2014]	2011M77	Water - Surface Water - flowing	2011-10-01				-12	Chinese Academy of Sciences	-83.3	Chinese Academy of Sciences
GNIR - Synoptic	GNIR/S/CN/01	MIN - Tributary - 21	CN	32.3476	103.666		River - stream, perennial flow	[Reference: Xu et al., 2014]	2011M78	Water - Surface Water - flowing	2011-10-01				-12	Chinese Academy of Sciences	-83.7	Chinese Academy of Sciences
GNIR - Synoptic	GNIR/S/CN/01	MIN - Tributary - 22	CN	32.3426	103.684		River - stream, perennial flow	[Reference: Xu et al., 2014]	2011M79	Water - Surface Water - flowing	2011-10-01				-12	Chinese Academy of Sciences	-83.9	Chinese Academy of Sciences
GNIR - Synoptic	GNIR/S/CN/01	MIN - 49	CN	32.2793	103.734		River - river, perennial flow	[Reference: Xu et al., 2014]	2011M80	Water - Surface Water - flowing	2011-10-01				-12	Chinese Academy of Sciences	-82.9	Chinese Academy of Sciences
GNIR - Synoptic	GNIR/S/CN/01	MIN - 50	CN	32.2573	103.75		River - stream, perennial flow	[Reference: Xu et al., 2014]	2011M81	Water - Surface Water - flowing	2011-10-01				-11.7	Chinese Academy of Sciences	-79.6	Chinese Academy of Sciences
GNIR - Synoptic	GNIR/S/CN/01	MIN - 51	CN	32.2488	103.762		River - stream, perennial flow	[Reference: Xu et al., 2014]	2011M82	Water - Surface Water - flowing	2011-10-01				-11.2	Chinese Academy of Sciences	-76.1	Chinese Academy of Sciences
GNIR - Synoptic	GNIR/S/CN/01	MIN - 52	CN	32.2164	103.765		River - stream, perennial flow	[Reference: Xu et al., 2014]	2011M83	Water - Surface Water - flowing	2011-10-01				-11.2	Chinese Academy of Sciences	-75	Chinese Academy of Sciences
GNIR - Synoptic	GNIR/S/CN/01	MIN - 53	CN	32.1857	103.757		River - stream, perennial flow	[Reference: Xu et al., 2014]	2011M84	Water - Surface Water - flowing	2011-10-01				-11.3	Chinese Academy of Sciences	-76.2	Chinese Academy of Sciences
GNIR - Synoptic	GNIR/S/CN/01	MIN - 54	CN	32.124	103.734		River - river, perennial flow	[Reference: Xu et al., 2014]	2011M85	Water - Surface Water - flowing	2011-10-01				-11.4	Chinese Academy of Sciences	-77.2	Chinese Academy of Sciences
GNIR - Synoptic	GNIR/S/CN/01	MIN - 55	CN	32.0551	103.704		River - stream, perennial flow	[Reference: Xu et al., 2014]	2011M86	Water - Surface Water - flowing	2011-10-01				-11.5	Chinese Academy of Sciences	-77.4	Chinese Academy of Sciences
GNIR - Synoptic	GNIR/S/CN/01	MIN - 56	CN	32.0347	103.679		River - stream, perennial flow	[Reference: Xu et al., 2014]	2011M87	Water - Surface Water - flowing	2011-10-01				-11.4	Chinese Academy of Sciences	-78.2	Chinese Academy of Sciences
GNIR - Synoptic	GNIR/S/CN/01	MIN - 57	CN	32.0357	103.667		River - river, perennial flow	[Reference: Xu et al., 2014]	2011M88	Water - Surface Water - flowing	2011-10-01				-12.7	Chinese Academy of Sciences	-87.9	Chinese Academy of Sciences
GNIR - Synoptic	GNIR/S/CN/01	MIN - 58	CN	31.9932	103.671		River - river, perennial flow	[Reference: Xu et al., 2014]	2011M89	Water - Surface Water - flowing	2011-10-01				-10.3	Chinese Academy of Sciences	-68.5	Chinese Academy of Sciences
GNIR - Synoptic	GNIR/S/CN/01	MIN - 59	CN	31.9738	103.672		River - river, perennial flow	[Reference: Xu et al., 2014]	2011M90	Water - Surface Water - flowing	2011-10-01				-12	Chinese Academy of Sciences	-80.8	Chinese Academy of Sciences
GNIR - Synoptic	GNIR/S/CN/01	MIN - 60	CN	31.9367	103.672		River - river, perennial flow	[Reference: Xu et al., 2014]	2011M91	Water - Surface Water - flowing	2011-10-01				-12.1	Chinese Academy of Sciences	-82.5	Chinese Academy of Sciences
GNIR - Synoptic	GNIR/S/CN/01	MIN - 61	CN	31.9303	103.672		River - stream, perennial flow	[Reference: Xu et al., 2014]	2011M92	Water - Surface Water - flowing	2011-10-01				-11.7	Chinese Academy of Sciences	-78.3	Chinese Academy of Sciences
GNIR - Synoptic	GNIR/S/CN/01	MIN - 62	CN	31.8985	103.685		River - river, perennial flow	[Reference: Xu et al., 2014]	2011M93	Water - Surface Water - flowing	2011-10-01				-11.9	Chinese Academy of Sciences	-80.5	Chinese Academy of Sciences
GNIR - Synoptic	GNIR/S/CN/01	MIN - 63	CN	31.8412	103.692		River - stream, perennial flow	[Reference: Xu et al., 2014]	2011M94	Water - Surface Water - flowing	2011-10-01				-13.4	Chinese Academy of Sciences	-94.2	Chinese Academy of Sciences
GNIR - Synoptic	GNIR/S/CN/01	MIN - 64	CN	31.4554	103.541		River - river, perennial flow	[Reference: Xu et al., 2014]	2011M95	Water - Surface Water - flowing	2011-10-01				-10.6	Chinese Academy of Sciences	-67.3	Chinese Academy of Sciences
GNIR - Synoptic	GNIR/S/CN/01	MIN - 65	CN	31.4107	103.534		River - stream, perennial flow	[Reference: Xu et al., 2014]	2011M96	Water - Surface Water - flowing	2011-10-01				-11.5	Chinese Academy of Sciences	-75.9	Chinese Academy of Sciences
GNIR - Synoptic	GNIR/S/CN/01	MIN - 66	CN	31.3664	103.497		River - river, perennial flow	[Reference: Xu et al., 2014]	2011M97	Water - Surface Water - flowing	2011-10-01				-11.2	Chinese Academy of Sciences	-73.8	Chinese Academy of Sciences
GNIR - Synoptic	GNIR/S/CN/01	MIN - 67	CN	31.3418	103.487		River - stream, perennial flow	[Reference: Xu et al., 2014]	2011M98	Water - Surface Water - flowing	2011-10-01				-11.2	Chinese Academy of Sciences	-74	Chinese Academy of Sciences
GNIR - Synoptic	GNIR/S/CN/01	MIN - Tributary - 23	CN	30.9713	103.59		River - stream, perennial flow	[Reference: Xu et al., 2014]	2011M99	Water - Surface Water - flowing	2011-10-01				-8.9	Chinese Academy of Sciences	-58	Chinese Academy of Sciences
GNIR - Synoptic	GNIR/S/CN/01	MIN - Tributary - 24	CN	30.959	103.583		River - stream, perennial flow	[Reference: Xu et al., 2014]	2011M100	Water - Surface Water - flowing	2011-10-01				-9.7	Chinese Academy of Sciences	-63.3	Chinese Academy of Sciences
GNIR - Synoptic	GNIR/S/CD/02	CONGO - M01	CD	0.505771	25.187	376.49	River - river, perennial flow	[Reference: Bouillon et al., unpublished]	Transcongo 1 - 001	Water - Surface Water - flowing	2013-12-03				-2.22	International Atomic Energy Agency	-3.79	International Atomic Energy Agency
GNIR - Synoptic	GNIR/S/CD/02	TSHOPO - 01	CD	0.5617	25.1246	380	River - river, perennial flow	[Reference: Bouillon et al., unpublished]	Transcongo 1 - 002	Water - Surface Water - flowing	2013-12-03				-1.69	International Atomic Energy Agency	2.19	International Atomic Energy Agency
GNIR - Synoptic	GNIR/S/CD/02	LINDI - 01	CD	0.57726	25.1204	382	River - river, perennial flow	[Reference: Bouillon et al., unpublished]	Transcongo 1 - 003	Water - Surface Water - flowing	2013-12-03				-1.49	International Atomic Energy Agency	3.95	International Atomic Energy Agency
GNIR - Synoptic	GNIR/S/CD/02	CONGO - M02	CD	0.58211	24.7609	380.34	River - river, perennial flow	[Reference: Bouillon et al., unpublished]	Transcongo 1 - 004	Water - Surface Water - flowing	2013-12-03				-1.9	International Atomic Energy Agency	-1.39	International Atomic Energy Agency
GNIR - Synoptic	GNIR/S/CD/02	CONGO - M03	CD	0.74571	24.3969	371.21	River - river, perennial flow	[Reference: Bouillon et al., unpublished]	Transcongo 1 - 005	Water - Surface Water - flowing	2013-12-03				-2.1	International Atomic Energy Agency	-3.61	International Atomic Energy Agency
GNIR - Synoptic	GNIR/S/CD/02	LOMAMI - 01	CD	0.76418	24.2616	369	River - river, perennial flow	[Reference: Bouillon et al., unpublished]	Transcongo 1 - 006	Water - Surface Water - flowing	2013-12-04				-2.65	International Atomic Energy Agency	-8.46	International Atomic Energy Agency
GNIR - Synoptic	GNIR/S/CD/02	CONGO - M04	CD	1.00697	24.0706	374	River - river, perennial flow	[Reference: Bouillon et al., unpublished]	Transcongo 1 - 007	Water - Surface Water - flowing	2013-12-04				-2.04	International Atomic Energy Agency	-2.96	International Atomic Energy Agency
GNIR - Synoptic	GNIR/S/CD/02	CONGO - M05b	CD	1.13995	23.6502	369.28	River - river, perennial flow	[Reference: Bouillon et al., unpublished]	Transcongo 1 - 008	Water - Surface Water - flowing	2013-12-04				-2.05	International Atomic Energy Agency	-3.38	International Atomic Energy Agency
GNIR - Synoptic	GNIR/S/CD/02	ARUWIMI - 01	CD	1.23029	23.6124	364	River - river, perennial flow	[Reference: Bouillon et al., unpublished]	Transcongo 1 - 009	Water - Surface Water - flowing	2013-12-04				-1.49	International Atomic Energy Agency	2.4	International Atomic Energy Agency
GNIR - Synoptic	GNIR/S/CD/02	MAYIAMOYINOLO - AFSEC43	CD	1.34062	23.4234	376	River - river, perennial flow	[Reference: Bouillon et al., unpublished]	Transcongo 1 - 010	Water - Surface Water - flowing	2013-12-05				-2.1	International Atomic Energy Agency	-1.45	International Atomic Energy Agency
GNIR - Synoptic	GNIR/S/CD/02	CONGO - M06	CD	1.47916	23.3782	365	River - river, perennial flow	[Reference: Bouillon et al., unpublished]	Transcongo 1 - 011	Water - Surface Water - flowing	2013-12-05				-1.85	International Atomic Energy Agency	0.34	International Atomic Energy Agency
GNIR - Synoptic	GNIR/S/CD/02	MOKEKE - AFSEC41	CD	1.51654	23.3454	364	River - river, perennial flow	[Reference: Bouillon et al., unpublished]	Transcongo 1 - 012	Water - Surface Water - flowing	2013-12-05				-1.95	International Atomic Energy Agency	-1.15	International Atomic Energy Agency
GNIR - Synoptic	GNIR/S/CD/02	CONGO - M07	CD	1.79804	23.0874	365.92	River - river, perennial flow	[Reference: Bouillon et al., unpublished]	Transcongo 1 - 013	Water - Surface Water - flowing	2013-12-05				-2.09	International Atomic Energy Agency	-1.97	International Atomic Energy Agency
GNIR - Synoptic	GNIR/S/CD/02	CONGO - M08	CD	1.99233	22.7095	354	River - river, perennial flow	[Reference: Bouillon et al., unpublished]	Transcongo 1 - 014	Water - Surface Water - flowing	2013-12-06				-1.82	International Atomic Energy Agency	0.3	International Atomic Energy Agency
GNIR - Synoptic	GNIR/S/CD/02	ITIMBIRI - 01	CD	2.06387	22.6956	359	River - river, perennial flow	[Reference: Bouillon et al., unpublished]	Transcongo 1 - 015	Water - Surface Water - flowing	2013-12-06				-2.07	International Atomic Energy Agency	-2.12	International Atomic Energy Agency
GNIR - Synoptic	GNIR/S/CD/02	CONGO TRIBUTARY- Itimbiril plume	CD	2.20585	22.332	356.79	River - unknown	[Reference: Bouillon et al., unpublished]	Transcongo 1 - 016	Water - Surface Water - flowing	2013-12-06				-1.76	International Atomic Energy Agency	0.26	International Atomic Energy Agency
GNIR - Synoptic	GNIR/S/CD/02	CONGO - M09b	CD	2.19821	22.2962	352.94	River - river, perennial flow	[Reference: Bouillon et al., unpublished]	Transcongo 1 - 017	Water - Surface Water - flowing	2013-12-06				-1.88	International Atomic Energy Agency	-0.47	International Atomic Energy Agency
GNIR - Synoptic	GNIR/S/CD/02	CONGO - M10	CD	2.18563	21.9008	347.17	River - river, perennial flow	[Reference: Bouillon et al., unpublished]	Transcongo 1 - 018	Water - Surface Water - flowing	2013-12-06				-1.76	International Atomic Energy Agency	0.54	International Atomic Energy Agency
GNIR - Synoptic	GNIR/S/CD/02	LIBOLE - 01	CD	2.10547	21.6645	352	River - river, perennial flow	[Reference: Bouillon et al., unpublished]	Transcongo 1 - 019	Water - Surface Water - flowing	2013-12-07				-2.56	International Atomic Energy Agency	-6.77	International Atomic Energy Agency
GNIR - Synoptic	GNIR/S/CD/02	BOBANGE - 01	CD	2.07789	21.5204	355	River - river, perennial flow	[Reference: Bouillon et al., unpublished]	Transcongo 1 - 020	Water - Surface Water - flowing	2013-12-07				-2.39	International Atomic Energy Agency	-5.98	International Atomic Energy Agency
GNIR - Synoptic	GNIR/S/CD/02	CONGO - M11	CD	2.10542	21.4811	339	River - river, perennial flow	[Reference: Bouillon et al., unpublished]	Transcongo 1 - 021	Water - Surface Water - flowing	2013-12-07				-2.2	International Atomic Energy Agency	-3.65	International Atomic Energy Agency
GNIR - Synoptic	GNIR/S/CD/02	CONGO - M12	CD	2.04397	21.0833	345	River - river, perennial flow	[Reference: Bouillon et al., unpublished]	Transcongo 1 - 022	Water - Surface Water - flowing	2013-12-07				-1.98	International Atomic Energy Agency	-1.41	International Atomic Energy Agency
GNIR - Synoptic	GNIR/S/CD/02	BONGINDA - 01	CD	2.05091	21.0226	340	River - river, perennial flow	[Reference: Bouillon et al., unpublished]	Transcongo 1 - 023	Water - Surface Water - flowing	2013-12-07				-1.98	International Atomic Energy Agency	-1.24	International Atomic Energy Agency
GNIR - Synoptic	GNIR/S/CD/02	CONGO - M13a	CD	2.01699	20.6644	338.52	River - river, perennial flow	[Reference: Bouillon et al., unpublished]	Transcongo 1 - 024	Water - Surface Water - flowing	2013-12-07				-2	International Atomic Energy Agency	-1.1	International Atomic Energy Agency
GNIR - Synoptic	GNIR/S/CD/02	MOMBONGO - 01	CD	2.03023	20.5008	337	River - river, perennial flow	[Reference: Bouillon et al., unpublished]	Transcongo 1 - 025	Water - Surface Water - flowing	2013-12-08				-2.06	International Atomic Energy Agency	-1.99	International Atomic Energy Agency
GNIR - Synoptic	GNIR/S/CD/02	CONGO - M14	CD	1.96535	20.1974	335.16	River - river, perennial flow	[Reference: Bouillon et al., unpublished]	Transcongo 1 - 026	Water - Surface Water - flowing	2013-12-08				-1.9	International Atomic Energy Agency	-0.49	International Atomic Energy Agency
GNIR - Synoptic	GNIR/S/CD/02	BETEME - AFSEC19	CD	1.96957	20.0637	333	River - river, perennial flow	[Reference: Bouillon et al., unpublished]	Transcongo 1 - 027	Water - Surface Water - flowing	2013-12-08				-2.01	International Atomic Energy Agency	-1.41	International Atomic Energy Agency
GNIR - Synoptic	GNIR/S/CD/02	MONGALA - 01	CD	1.9103	19.8172	340.44	River - river, perennial flow	[Reference: Bouillon et al., unpublished]	Transcongo 1 - 028	Water - Surface Water - flowing	2013-12-08				-2.2	International Atomic Energy Agency	-4.15	International Atomic Energy Agency
GNIR - Synoptic	GNIR/S/CD/02	CONGO - M15	CD	1.8546	19.783	334.2	River - river, perennial flow	[Reference: Bouillon et al., unpublished]	Transcongo 1 - 029	Water - Surface Water - flowing	2013-12-08				-1.97	International Atomic Energy Agency	-2.58	International Atomic Energy Agency
GNIR - Synoptic	GNIR/S/CD/02	CONGO - M16	CD	1.75099	19.3594	323.14	River - river, perennial flow	[Reference: Bouillon et al., unpublished]	Transcongo 1 - 030	Water - Surface Water - flowing	2013-12-09				-1.75	International Atomic Energy Agency	-0.99	International Atomic Energy Agency
GNIR - Synoptic	GNIR/S/CD/02	CONGO - M17	CD	1.4898	18.9921	333.71	River - river, perennial flow	[Reference: Bouillon et al., unpublished]	Transcongo 1 - 032	Water - Surface Water - flowing	2013-12-09				-1.9	International Atomic Energy Agency	-2	International Atomic Energy Agency
GNIR - Synoptic	GNIR/S/CD/02	UNKNOWN - Entrance Boobe	CD	1.25127	18.7501	322	River - river, perennial flow	[Reference: Bouillon et al., unpublished]	Transcongo 1 - 034	Water - Surface Water - flowing	2013-12-10				-2.36	International Atomic Energy Agency	-6.39	International Atomic Energy Agency
GNIR - Synoptic	GNIR/S/CD/02	UNKNOWN - Exit Boobe	CD	1.15953	18.6512	322	River - river, perennial flow	[Reference: Bouillon et al., unpublished]	Transcongo 1 - 035	Water - Surface Water - flowing	2013-12-10				-2.32	International Atomic Energy Agency	-5.86	International Atomic Energy Agency
GNIR - Synoptic	GNIR/S/CD/02	UNKNOWN - 01	CD	1.12826	18.6208	319	River - river, perennial flow	[Reference: Bouillon et al., unpublished]	Transcongo 1 - 037	Water - Surface Water - flowing	2013-12-10				-2.4	International Atomic Energy Agency	-5.56	International Atomic Energy Agency
GNIR - Synoptic	GNIR/S/CD/02	CONGO - M18b	CD	1.12503	18.6104	325.06	River - river, perennial flow	[Reference: Bouillon et al., unpublished]	Transcongo 1 - 036	Water - Surface Water - flowing	2013-12-10				-2.37	International Atomic Energy Agency	-6.25	International Atomic Energy Agency
GNIR - Synoptic	GNIR/S/CD/02	BIPAKPAKA TRIBUTARY - 01	CD	1.1284	18.6258	321	River - river, perennial flow	[Reference: Bouillon et al., unpublished]	Transcongo 1 - 038	Water - Surface Water - flowing	2013-12-10				-2.36	International Atomic Energy Agency	-6.35	International Atomic Energy Agency
GNIR - Synoptic	GNIR/S/CD/02	LISABA - AFSEC15	CD	1.03281	18.5287	315	River - river, perennial flow	[Reference: Bouillon et al., unpublished]	Transcongo 1 - 039	Water - Surface Water - flowing	2013-12-11				-2.35	International Atomic Energy Agency	-5.75	International Atomic Energy Agency
GNIR - Synoptic	GNIR/S/CD/02	CONGO - M19	CD	0.85421	18.3873	323.62	River - river, perennial flow	[Reference: Bouillon et al., unpublished]	Transcongo 1 - 040	Water - Surface Water - flowing	2013-12-11				-2.18	International Atomic Energy Agency	-4.3	International Atomic Energy Agency
GNIR - Synoptic	GNIR/S/CD/02	LULONGA - 01a	CD	0.68418	18.4015	320.74	River - river, perennial flow	[Reference: Bouillon et al., unpublished]	Transcongo 1 - 041	Water - Surface Water - flowing	2013-12-11				-2.7	International Atomic Energy Agency	-7.65	International Atomic Energy Agency
GNIR - Synoptic	GNIR/S/CD/02	CONGO - M20a	CD	0.46323	18.3314	314.97	River - river, perennial flow	[Reference: Bouillon et al., unpublished]	Transcongo 1 - 042	Water - Surface Water - flowing	2013-12-11				-2.32	International Atomic Energy Agency	-5.79	International Atomic Energy Agency
GNIR - Synoptic	GNIR/S/CD/02	IKELEMBA - 01	CD	0.10889	18.2806	318.81	River - river, perennial flow	[Reference: Bouillon et al., unpublished]	Transcongo 1 - 043	Water - Surface Water - flowing	2013-12-12				-2.8	International Atomic Energy Agency	-10.48	International Atomic Energy Agency
GNIR - Synoptic	GNIR/S/CD/02	RUKI - 01	CD	0.07078	18.3169	315.45	River - river, perennial flow	[Reference: Bouillon et al., unpublished]	Transcongo 1 - 045	Water - Surface Water - flowing	2013-12-12				-3.23	International Atomic Energy Agency	-11.67	International Atomic Energy Agency
GNIR - Synoptic	GNIR/S/CD/02	LAKE PAKU - Outlet	CD	-0.05497	18.3794	312.57	River - river, perennial flow	[Reference: Bouillon et al., unpublished]	Transcongo 1 - 046	Water - Surface Water - flowing	2013-12-12				-3.07	International Atomic Energy Agency	-11.63	International Atomic Energy Agency
GNIR - Synoptic	GNIR/S/CD/02	CONGO - M21a	CD	0.04347	18.2252	319.78	River - river, perennial flow	[Reference: Bouillon et al., unpublished]	Transcongo 1 - 047	Water - Surface Water - flowing	2013-12-13				-2.11	International Atomic Energy Agency	-2.29	International Atomic Energy Agency
GNIR - Synoptic	GNIR/S/CD/02	CONGO - M22a	CD	-0.29826	17.9651	311.6	River - river, perennial flow	[Reference: Bouillon et al., unpublished]	Transcongo 1 - 048	Water - Surface Water - flowing	2013-12-13				-2.12	International Atomic Energy Agency	-3.29	International Atomic Energy Agency
GNIR - Synoptic	GNIR/S/CD/02	OUBANGUI - 01	CD	-0.4897	17.7022	301.99	River - river, perennial flow	[Reference: Bouillon et al., unpublished]	Transcongo 1 - 049	Water - Surface Water - flowing	2013-12-14				-1.89	International Atomic Energy Agency	-2.49	International Atomic Energy Agency
GNIR - Synoptic	GNIR/S/CD/02	CONGO - M23	CD	-0.61219	17.6633	301.99	River - river, perennial flow	[Reference: Bouillon et al., unpublished]	Transcongo 1 - 050	Water - Surface Water - flowing	2013-12-14				-1.92	International Atomic Energy Agency	-0.86	International Atomic Energy Agency
GNIR - Synoptic	GNIR/S/CD/02	CONGO - M24	CD	-0.89893	17.3971	299.59	River - river, perennial flow	[Reference: Bouillon et al., unpublished]	Transcongo 1 - 052	Water - Surface Water - flowing	2013-12-14				-2	International Atomic Energy Agency	-1.21	International Atomic Energy Agency
GNIR - Synoptic	GNIR/S/CD/02	CONGO - M25a	CD	-1.13281	16.9907	303.91	River - river, perennial flow	[Reference: Bouillon et al., unpublished]	Transcongo 1 - 054	Water - Surface Water - flowing	2013-12-15				-2.08	International Atomic Energy Agency	-2.7	International Atomic Energy Agency
GNIR - Synoptic	GNIR/S/CD/02	SANGHA - 01a	CD	-1.22286	16.8202	288	River - river, perennial flow	[Reference: Bouillon et al., unpublished]	Transcongo 1 - 055	Water - Surface Water - flowing	2013-12-15				-2.58	International Atomic Energy Agency	-8.7	International Atomic Energy Agency
GNIR - Synoptic	GNIR/S/CD/02	CONGO - M26a	CD	-1.42362	16.7016	303.91	River - river, perennial flow	[Reference: Bouillon et al., unpublished]	Transcongo 1 - 056	Water - Surface Water - flowing	2013-12-15				-2.07	International Atomic Energy Agency	-3.16	International Atomic Energy Agency
GNIR - Synoptic	GNIR/S/CD/02	SANGASI - AFSEC11a	CD	-1.72012	16.6646	289	River - river, perennial flow	[Reference: Bouillon et al., unpublished]	Transcongo 1 - 057	Water - Surface Water - flowing	2013-12-16				-2.63	International Atomic Energy Agency	-7.8	International Atomic Energy Agency
GNIR - Synoptic	GNIR/S/CD/02	TUMBA - AFSEC10a	CD	-1.88172	16.5692	287	River - river, perennial flow	[Reference: Bouillon et al., unpublished]	Transcongo 1 - 058	Water - Surface Water - flowing	2013-12-16				-2.77	International Atomic Energy Agency	-8.26	International Atomic Energy Agency
GNIR - Synoptic	GNIR/S/CD/02	CONGO - M27a	CD	-1.86932	16.5005	300.07	River - river, perennial flow	[Reference: Bouillon et al., unpublished]	Transcongo 1 - 059	Water - Surface Water - flowing	2013-12-16				-1.97	International Atomic Energy Agency	-1.92	International Atomic Energy Agency
GNIR - Synoptic	GNIR/S/CD/02	NGAPOKO - AFSEC08	CD	-2.12683	16.3037	288	River - river, perennial flow	[Reference: Bouillon et al., unpublished]	Transcongo 1 - 060	Water - Surface Water - flowing	2013-12-16				-3.52	International Atomic Energy Agency	-14.26	International Atomic Energy Agency
GNIR - Synoptic	GNIR/S/CD/02	CONGO - M28a	CD	-2.13287	16.2017	297.67	River - river, perennial flow	[Reference: Bouillon et al., unpublished]	Transcongo 1 - 061	Water - Surface Water - flowing	2013-12-16				-2.2	International Atomic Energy Agency	-3.98	International Atomic Energy Agency
GNIR - Synoptic	GNIR/S/CD/02	CONGO - M29a	CD	-2.57983	16.2232	288.53	River - river, perennial flow	[Reference: Bouillon et al., unpublished]	Transcongo 1 - 062	Water - Surface Water - flowing	2013-12-17				-2.25	International Atomic Energy Agency	-4.53	International Atomic Energy Agency
GNIR - Synoptic	GNIR/S/CD/02	MBALI - AFSEC06	CD	-2.85295	16.1997	291	River - river, perennial flow	[Reference: Bouillon et al., unpublished]	Transcongo 1 - 063	Water - Surface Water - flowing	2013-12-17				-4.67	International Atomic Energy Agency	-17.38	International Atomic Energy Agency
GNIR - Synoptic	GNIR/S/CD/02	LEFINI - Downstream Imboulou dam	CD	-2.94128	16.1563	278	River - river, perennial flow	[Reference: Bouillon et al., unpublished]	Transcongo 1 - 064	Water - Surface Water - flowing	2013-12-17				-4.25	International Atomic Energy Agency	-15.68	International Atomic Energy Agency
GNIR - Synoptic	GNIR/S/CD/02	CONGO - M30a	CD	-3.01573	16.1863	291.9	River - river, perennial flow	[Reference: Bouillon et al., unpublished]	Transcongo 1 - 065	Water - Surface Water - flowing	2013-12-17				-2.2	International Atomic Energy Agency	-5.15	International Atomic Energy Agency
GNIR - Synoptic	GNIR/S/CD/02	KWA - 01a	CD	-3.17771	16.1968	286.61	River - river, perennial flow	[Reference: Bouillon et al., unpublished]	Transcongo 1 - 066	Water - Surface Water - flowing	2013-12-18				-4.28	International Atomic Energy Agency	-22.42	International Atomic Energy Agency
GNIR - Synoptic	GNIR/S/CD/02	TOMO - AFSEC05a	CD	-3.30154	16.2354	276	River - river, perennial flow	[Reference: Bouillon et al., unpublished]	Transcongo 1 - 067	Water - Surface Water - flowing	2013-12-18				-4.15	International Atomic Energy Agency	-20	International Atomic Energy Agency
GNIR - Synoptic	GNIR/S/CD/02	CONGO - M31a	CD	-3.42917	16.1567	289.97	River - river, perennial flow	[Reference: Bouillon et al., unpublished]	Transcongo 1 - 068	Water - Surface Water - flowing	2013-12-18				-2.97	International Atomic Energy Agency	-10.72	International Atomic Energy Agency
GNIR - Synoptic	GNIR/S/CD/02	MPUNU - AFSEC04a	CD	-3.5627	16.0992	288	River - river, perennial flow	[Reference: Bouillon et al., unpublished]	Transcongo 1 - 069	Water - Surface Water - flowing	2013-12-18				-4.57	International Atomic Energy Agency	-20.88	International Atomic Energy Agency
GNIR - Synoptic	GNIR/S/CD/02	CONGO - M33a	CD	-3.81736	15.9486	287.57	River - river, perennial flow	[Reference: Bouillon et al., unpublished]	Transcongo 1 - 070	Water - Surface Water - flowing	2013-12-18				-3.25	International Atomic Energy Agency	-10.38	International Atomic Energy Agency
GNIR - Synoptic	GNIR/S/CD/02	MAI NDOMBE - Downstream water falls(a)	CD	-3.94913	15.9083	277.48	River - river, perennial flow	[Reference: Bouillon et al., unpublished]	Transcongo 1 - 071	Water - Surface Water - flowing	2013-12-19				-4.53	International Atomic Energy Agency	-20.98	International Atomic Energy Agency
GNIR - Synoptic	GNIR/S/CD/02	CONGO - M34a	CD	-4.01882	15.6153	281.8	River - river, perennial flow	[Reference: Bouillon et al., unpublished]	Transcongo 1 - 072	Water - Surface Water - flowing	2013-12-19				-2.9	International Atomic Energy Agency	-10.39	International Atomic Energy Agency
GNIR - Synoptic	GNIR/S/CD/02	POOL MALEBO - Entrance	CD	-4.19277	15.5258	286.13	River - river, perennial flow	[Reference: Bouillon et al., unpublished]	Transcongo 1 - 073	Water - Surface Water - flowing	2013-12-19				-2.95	International Atomic Energy Agency	-10.56	International Atomic Energy Agency
GNIR - Synoptic	GNIR/S/CD/02	NSELE - 01	CD	-4.24639	15.5512	281.8	River - river, perennial flow	[Reference: Bouillon et al., unpublished]	Transcongo 1 - 074	Water - Surface Water - flowing	2013-12-19				-4.25	International Atomic Energy Agency	-21.1	International Atomic Energy Agency
GNIR - Synoptic	GNIR/S/CD/02	POOL MALEBO - Kinshasa	CD	-4.30655	15.3504	282.77	River - river, perennial flow	[Reference: Bouillon et al., unpublished]	Transcongo 1 - 075	Water - Surface Water - flowing	2013-12-19				-2.94	International Atomic Energy Agency	-10.3	International Atomic Energy Agency
GNIR - Synoptic	GNIR/S/CD/02	CONGO - M01	CD	0.505771	25.187	376.49	River - river, perennial flow	[Reference: Bouillon et al., unpublished]	Transcongo 2 - 001	Water - Surface Water - flowing	2014-06-10				-1.55	International Atomic Energy Agency	-2	International Atomic Energy Agency
GNIR - Synoptic	GNIR/S/CD/02	TSHOPO - 01	CD	0.5617	25.1246	380	River - river, perennial flow	[Reference: Bouillon et al., unpublished]	Transcongo 2 - 002	Water - Surface Water - flowing	2014-06-10				-1.75	International Atomic Energy Agency	0.14	International Atomic Energy Agency
GNIR - Synoptic	GNIR/S/CD/02	LINDI - 01	CD	0.57726	25.1204	382	River - river, perennial flow	[Reference: Bouillon et al., unpublished]	Transcongo 2 - 003	Water - Surface Water - flowing	2014-06-10				-1.37	International Atomic Energy Agency	3.18	International Atomic Energy Agency
GNIR - Synoptic	GNIR/S/CD/02	CONGO - M02	CD	0.58211	24.7609	380.34	River - river, perennial flow	[Reference: Bouillon et al., unpublished]	Transcongo 2 - 004	Water - Surface Water - flowing	2014-06-10				-1.48	International Atomic Energy Agency	-2.54	International Atomic Energy Agency
GNIR - Synoptic	GNIR/S/CD/02	NTOTE - AFSE59	CD	0.62863	24.6637	395	River - river, perennial flow	[Reference: Bouillon et al., unpublished]	Transcongo 2 - 005	Water - Surface Water - flowing	2014-06-10				-2.12	International Atomic Energy Agency	-2.9	International Atomic Energy Agency
GNIR - Synoptic	GNIR/S/CD/02	LUBILU - AFSEC52	CD	0.73787	24.5635	385	River - river, perennial flow	[Reference: Bouillon et al., unpublished]	Transcongo 2 - 006	Water - Surface Water - flowing	2014-06-10				-2.16	International Atomic Energy Agency	-2.64	International Atomic Energy Agency
GNIR - Synoptic	GNIR/S/CD/02	CONGO - M03	CD	0.74571	24.3969	371.21	River - river, perennial flow	[Reference: Bouillon et al., unpublished]	Transcongo 2 - 007	Water - Surface Water - flowing	2014-06-11				-1.63	International Atomic Energy Agency	-1.16	International Atomic Energy Agency
GNIR - Synoptic	GNIR/S/CD/02	LOMAMI - 01	CD	0.76418	24.2616	369	River - river, perennial flow	[Reference: Bouillon et al., unpublished]	Transcongo 2 - 008	Water - Surface Water - flowing	2014-06-11				-2.41	International Atomic Energy Agency	-6.58	International Atomic Energy Agency
GNIR - Synoptic	GNIR/S/CD/02	CONGO - M04	CD	1.00697	24.0706	374	River - river, perennial flow	[Reference: Bouillon et al., unpublished]	Transcongo 2 - 009	Water - Surface Water - flowing	2014-06-11				-1.57	International Atomic Energy Agency	-0.92	International Atomic Energy Agency
GNIR - Synoptic	GNIR/S/CD/02	MONI - AFSEC46	CD	1.07552	23.9455	374	River - river, perennial flow	[Reference: Bouillon et al., unpublished]	Transcongo 2 - 010	Water - Surface Water - flowing	2014-06-11				-2.34	International Atomic Energy Agency	-4.27	International Atomic Energy Agency
GNIR - Synoptic	GNIR/S/CD/02	CONGO - M05a	CD	1.1439	23.6469	362	River - river, perennial flow	[Reference: Bouillon et al., unpublished]	Transcongo 2 - 011	Water - Surface Water - flowing	2014-06-11				-1.56	International Atomic Energy Agency	-1.29	International Atomic Energy Agency
GNIR - Synoptic	GNIR/S/CD/02	ARUWIMI - 01	CD	1.23029	23.6124	364	River - river, perennial flow	[Reference: Bouillon et al., unpublished]	Transcongo 2 - 012	Water - Surface Water - flowing	2014-06-12				-1.54	International Atomic Energy Agency	2.52	International Atomic Energy Agency
GNIR - Synoptic	GNIR/S/CD/02	MAYIAMOYINOLO - AFSEC43	CD	1.34062	23.4234	376	River - river, perennial flow	[Reference: Bouillon et al., unpublished]	Transcongo 2 - 013	Water - Surface Water - flowing	2014-06-12				-2.1	International Atomic Energy Agency	-1.68	International Atomic Energy Agency
GNIR - Synoptic	GNIR/S/CD/02	CONGO - M06	CD	1.47916	23.3782	365	River - river, perennial flow	[Reference: Bouillon et al., unpublished]	Transcongo 2 - 014	Water - Surface Water - flowing	2014-06-12				-1.64	International Atomic Energy Agency	-0.15	International Atomic Energy Agency
GNIR - Synoptic	GNIR/S/CD/02	MOKEKE - AFSEC41	CD	1.51654	23.3454	364	River - river, perennial flow	[Reference: Bouillon et al., unpublished]	Transcongo 2 - 015	Water - Surface Water - flowing	2014-06-12				-2.54	International Atomic Energy Agency	-4.6	International Atomic Energy Agency
GNIR - Synoptic	GNIR/S/CD/02	CONGO - M07	CD	1.79804	23.0874	365.92	River - river, perennial flow	[Reference: Bouillon et al., unpublished]	Transcongo 2 - 016	Water - Surface Water - flowing	2014-06-12				-1.74	International Atomic Energy Agency	-1.45	International Atomic Energy Agency
GNIR - Synoptic	GNIR/S/CD/02	CONGO - M08	CD	1.99233	22.7095	354	River - river, perennial flow	[Reference: Bouillon et al., unpublished]	Transcongo 2 - 017	Water - Surface Water - flowing	2014-06-13				-1.58	International Atomic Energy Agency	-0.45	International Atomic Energy Agency
GNIR - Synoptic	GNIR/S/CD/02	ITIMBIRI - 01	CD	2.06387	22.6956	359	River - river, perennial flow	[Reference: Bouillon et al., unpublished]	Transcongo 2 - 018	Water - Surface Water - flowing	2014-06-13				-2.26	International Atomic Energy Agency	-2.78	International Atomic Energy Agency
GNIR - Synoptic	GNIR/S/CD/02	LONDO - 01	CD	2.1277	22.5955	359	River - river, perennial flow	[Reference: Bouillon et al., unpublished]	Transcongo 2 - 019	Water - Surface Water - flowing	2014-06-13				-2.18	International Atomic Energy Agency	-2.32	International Atomic Energy Agency
GNIR - Synoptic	GNIR/S/CD/02	UNKNOWN - 02	CD	2.19798	22.4514	353	River - river, perennial flow	[Reference: Bouillon et al., unpublished]	Transcongo 2 - 020	Water - Surface Water - flowing	2014-06-13				-2.18	International Atomic Energy Agency	-2.98	International Atomic Energy Agency
GNIR - Synoptic	GNIR/S/CD/02	CONGO - M09a	CD	2.20191	22.3409	351	River - river, perennial flow	[Reference: Bouillon et al., unpublished]	Transcongo 2 - 021	Water - Surface Water - flowing	2014-06-14				-1.53	International Atomic Energy Agency	1.28	International Atomic Energy Agency
GNIR - Synoptic	GNIR/S/CD/02	MIYOKA - AFSEC43	CD	2.21681	21.9852	353	River - river, perennial flow	[Reference: Bouillon et al., unpublished]	Transcongo 2 - 022	Water - Surface Water - flowing	2014-06-14				-1.9	International Atomic Energy Agency	-0.31	International Atomic Energy Agency
GNIR - Synoptic	GNIR/S/CD/02	CONGO - M10	CD	2.18563	21.9008	347.17	River - river, perennial flow	[Reference: Bouillon et al., unpublished]	Transcongo 2 - 023	Water - Surface Water - flowing	2014-06-14				-1.56	International Atomic Energy Agency	0.93	International Atomic Energy Agency
GNIR - Synoptic	GNIR/S/CD/02	MOMBENGA - AFSEC90	CD	2.17607	21.6627	348	River - river, perennial flow	[Reference: Bouillon et al., unpublished]	Transcongo 2 - 024	Water - Surface Water - flowing	2014-06-14				-2.32	International Atomic Energy Agency	-3.76	International Atomic Energy Agency
GNIR - Synoptic	GNIR/S/CD/02	CONGO - M11	CD	2.10542	21.4811	339	River - river, perennial flow	[Reference: Bouillon et al., unpublished]	Transcongo 2 - 025	Water - Surface Water - flowing	2014-06-15				-1.54	International Atomic Energy Agency	-1.87	International Atomic Energy Agency
GNIR - Synoptic	GNIR/S/CD/02	ILEFRA - 02	CD	2.07412	21.1413	340	River - river, perennial flow	[Reference: Bouillon et al., unpublished]	Transcongo 2 - 026	Water - Surface Water - flowing	2014-06-15				-1.78	International Atomic Energy Agency	0.39	International Atomic Energy Agency
GNIR - Synoptic	GNIR/S/CD/02	CONGO - M12	CD	2.04397	21.0833	345	River - river, perennial flow	[Reference: Bouillon et al., unpublished]	Transcongo 2 - 027	Water - Surface Water - flowing	2014-06-15				-1.58	International Atomic Energy Agency	-0.82	International Atomic Energy Agency
GNIR - Synoptic	GNIR/S/CD/02	MODINDA - AFSEC26	CD	2.0506	21.0223	340	River - river, perennial flow	[Reference: Bouillon et al., unpublished]	Transcongo 2 - 028	Water - Surface Water - flowing	2014-06-15				-1.28	International Atomic Energy Agency	2.48	International Atomic Energy Agency
GNIR - Synoptic	GNIR/S/CD/02	BOSO MBO LE NKE - AFSEC23	CD	1.96798	20.6944	333	River - river, perennial flow	[Reference: Bouillon et al., unpublished]	Transcongo 2 - 029	Water - Surface Water - flowing	2014-06-16				-2.01	International Atomic Energy Agency	-1.41	International Atomic Energy Agency
GNIR - Synoptic	GNIR/S/CD/02	BOSO MAGASU - AFSEC22	CD	1.97107	20.6699	332	River - river, perennial flow	[Reference: Bouillon et al., unpublished]	Transcongo 2 - 030	Water - Surface Water - flowing	2014-06-16				-1.81	International Atomic Energy Agency	-2.27	International Atomic Energy Agency
GNIR - Synoptic	GNIR/S/CD/02	CONGO - M13b	CD	1.9978	20.571	342	River - river, perennial flow	[Reference: Bouillon et al., unpublished]	Transcongo 2 - 031	Water - Surface Water - flowing	2014-06-16				-1.54	International Atomic Energy Agency	-1.75	International Atomic Energy Agency
GNIR - Synoptic	GNIR/S/CD/02	MIMBI - AFSEC83	CD	2.01597	20.4185	338	River - river, perennial flow	[Reference: Bouillon et al., unpublished]	Transcongo 2 - 032	Water - Surface Water - flowing	2014-06-16				-1.85	International Atomic Energy Agency	-0.59	International Atomic Energy Agency
GNIR - Synoptic	GNIR/S/CD/02	MOLENGE - AFSEC82	CD	2.00441	20.3764	338	River - river, perennial flow	[Reference: Bouillon et al., unpublished]	Transcongo 2 - 033	Water - Surface Water - flowing	2014-06-16				-1.78	International Atomic Energy Agency	0.15	International Atomic Energy Agency
GNIR - Synoptic	GNIR/S/CD/02	CONGO - M14	CD	1.96535	20.1974	335.16	River - river, perennial flow	[Reference: Bouillon et al., unpublished]	Transcongo 2 - 034	Water - Surface Water - flowing	2014-06-16				-1.61	International Atomic Energy Agency	0.28	International Atomic Energy Agency
GNIR - Synoptic	GNIR/S/CD/02	TAI - AFSEC20	CD	1.97888	20.1288	335	River - river, perennial flow	[Reference: Bouillon et al., unpublished]	Transcongo 2 - 035	Water - Surface Water - flowing	2014-06-16				-1.72	International Atomic Energy Agency	1.78	International Atomic Energy Agency
GNIR - Synoptic	GNIR/S/CD/02	BETEME - AFSEC19	CD	1.96957	20.0637	333	River - river, perennial flow	[Reference: Bouillon et al., unpublished]	Transcongo 2 - 036	Water - Surface Water - flowing	2014-06-17				-1.7	International Atomic Energy Agency	0.98	International Atomic Energy Agency
GNIR - Synoptic	GNIR/S/CD/02	MONGALA - 01	CD	1.9103	19.8172	340.44	River - river, perennial flow	[Reference: Bouillon et al., unpublished]	Transcongo 2 - 037	Water - Surface Water - flowing	2014-06-17				-2.24	International Atomic Energy Agency	-3.87	International Atomic Energy Agency
GNIR - Synoptic	GNIR/S/CD/02	CONGO - M15	CD	1.8546	19.783	334.2	River - river, perennial flow	[Reference: Bouillon et al., unpublished]	Transcongo 2 - 038	Water - Surface Water - flowing	2014-06-17				-1.52	International Atomic Energy Agency	-1.37	International Atomic Energy Agency
GNIR - Synoptic	GNIR/S/CD/02	LIPOKO - 01	CD	1.81498	19.4745	331	River - river, perennial flow	[Reference: Bouillon et al., unpublished]	Transcongo 2 - 039	Water - Surface Water - flowing	2014-06-17				-1.61	International Atomic Energy Agency	-0.26	International Atomic Energy Agency
GNIR - Synoptic	GNIR/S/CD/02	CONGO - M16	CD	1.75099	19.3594	323.14	River - river, perennial flow	[Reference: Bouillon et al., unpublished]	Transcongo 2 - 040	Water - Surface Water - flowing	2014-06-17				-1.49	International Atomic Energy Agency	-0.02	International Atomic Energy Agency
GNIR - Synoptic	GNIR/S/CD/02	CONGO - M17	CD	1.4898	18.9921	333.71	River - river, perennial flow	[Reference: Bouillon et al., unpublished]	Transcongo 2 - 041	Water - Surface Water - flowing	2014-06-18				-1.48	International Atomic Energy Agency	-0.43	International Atomic Energy Agency
GNIR - Synoptic	GNIR/S/CD/02	NZONGO - AFSEC92	CD	1.48418	18.9276	324	River - river, perennial flow	[Reference: Bouillon et al., unpublished]	Transcongo 2 - 042	Water - Surface Water - flowing	2014-06-18				-2.09	International Atomic Energy Agency	-2.67	International Atomic Energy Agency
GNIR - Synoptic	GNIR/S/CD/02	CONGO - M18a	CD	1.22534	18.6645	325	River - river, perennial flow	[Reference: Bouillon et al., unpublished]	Transcongo 2 - 043	Water - Surface Water - flowing	2014-06-18				-1.43	International Atomic Energy Agency	-1.35	International Atomic Energy Agency
GNIR - Synoptic	GNIR/S/CD/02	LISABA - AFSEC15	CD	1.03281	18.5287	315	River - river, perennial flow	[Reference: Bouillon et al., unpublished]	Transcongo 2 - 044	Water - Surface Water - flowing	2014-06-18				-1.64	International Atomic Energy Agency	-3.54	International Atomic Energy Agency
GNIR - Synoptic	GNIR/S/CD/02	MALONGO - 01	CD	0.92878	18.4553	319	River - river, perennial flow	[Reference: Bouillon et al., unpublished]	Transcongo 2 - 045	Water - Surface Water - flowing	2014-06-18				-1.63	International Atomic Energy Agency	-3.2	International Atomic Energy Agency
GNIR - Synoptic	GNIR/S/CD/02	CONGO - M19	CD	0.85421	18.3873	323.62	River - river, perennial flow	[Reference: Bouillon et al., unpublished]	Transcongo 2 - 046	Water - Surface Water - flowing	2014-06-19				-1.57	International Atomic Energy Agency	-1.17	International Atomic Energy Agency
GNIR - Synoptic	GNIR/S/CD/02	LULONGA - 01b	CD	0.68552	18.4013	320	River - river, perennial flow	[Reference: Bouillon et al., unpublished]	Transcongo 2 - 047	Water - Surface Water - flowing	2014-06-19				-2.1	International Atomic Energy Agency	-1.02	International Atomic Energy Agency
GNIR - Synoptic	GNIR/S/CD/02	CONGO - M20b	CD	0.46291	18.3248	322	River - river, perennial flow	[Reference: Bouillon et al., unpublished]	Transcongo 2 - 048	Water - Surface Water - flowing	2014-06-19				-1.44	International Atomic Energy Agency	-1.05	International Atomic Energy Agency
GNIR - Synoptic	GNIR/S/CD/02	YOKONDA - 01	CD	0.37927	18.3359	306	River - river, perennial flow	[Reference: Bouillon et al., unpublished]	Transcongo 2 - 049	Water - Surface Water - flowing	2014-06-19				-2.32	International Atomic Energy Agency	-5.83	International Atomic Energy Agency
GNIR - Synoptic	GNIR/S/CD/02	IKELEMBA - 01	CD	0.10862	18.2974	316	River - river, perennial flow	[Reference: Bouillon et al., unpublished]	Transcongo 2 - 050	Water - Surface Water - flowing	2014-06-19				-1.94	International Atomic Energy Agency	-0.87	International Atomic Energy Agency
GNIR - Synoptic	GNIR/S/CD/02	YALE - 01	CD	0.08878	18.2995	317	River - river, perennial flow	[Reference: Bouillon et al., unpublished]	Transcongo 2 - 052	Water - Surface Water - flowing	2014-06-20				-1.84	International Atomic Energy Agency	-0.36	International Atomic Energy Agency
GNIR - Synoptic	GNIR/S/CD/02	RUKI - 01	CD	0.07411	18.3129	318	River - river, perennial flow	[Reference: Bouillon et al., unpublished]	Transcongo 2 - 051	Water - Surface Water - flowing	2014-06-20				-1.92	International Atomic Energy Agency	-0.96	International Atomic Energy Agency
GNIR - Synoptic	GNIR/S/CD/02	CONGO - M21b	CD	0.03617	18.2198	311	River - river, perennial flow	[Reference: Bouillon et al., unpublished]	Transcongo 2 - 053	Water - Surface Water - flowing	2014-06-21				-1.57	International Atomic Energy Agency	-0.37	International Atomic Energy Agency
GNIR - Synoptic	GNIR/S/CD/02	LOKOMBE - AFSEC69	CD	-0.13231	18.0341	319	River - river, perennial flow	[Reference: Bouillon et al., unpublished]	Transcongo 2 - 054	Water - Surface Water - flowing	2014-06-21				-2.08	International Atomic Energy Agency	-1.16	International Atomic Energy Agency
GNIR - Synoptic	GNIR/S/CD/02	CONGO - M22b	CD	-0.27966	17.9801	315	River - river, perennial flow	[Reference: Bouillon et al., unpublished]	Transcongo 2 - 055	Water - Surface Water - flowing	2014-06-21				-1.59	International Atomic Energy Agency	-1.28	International Atomic Energy Agency
GNIR - Synoptic	GNIR/S/CD/02	POKA - 01	CD	-0.35979	17.7493	309	River - river, perennial flow	[Reference: Bouillon et al., unpublished]	Transcongo 2 - 056	Water - Surface Water - flowing	2014-06-21				-1.77	International Atomic Energy Agency	-0.72	International Atomic Energy Agency
GNIR - Synoptic	GNIR/S/CD/02	GIRI - 01	CD	0.45521	18.0154	307	River - river, perennial flow	[Reference: Bouillon et al., unpublished]	Transcongo 2 - 057	Water - Surface Water - flowing	2014-06-23				-1.45	International Atomic Energy Agency	0.24	International Atomic Energy Agency
GNIR - Synoptic	GNIR/S/CD/02	OUBANGI - 02	CD	0.43545	17.9578	318	River - river, perennial flow	[Reference: Bouillon et al., unpublished]	Transcongo 2 - 058	Water - Surface Water - flowing	2014-06-23				-2	International Atomic Energy Agency	-3.69	International Atomic Energy Agency
GNIR - Synoptic	GNIR/S/CD/02	MOLIBA - 01	CD	0.3213	17.948	325	River - river, perennial flow	[Reference: Bouillon et al., unpublished]	Transcongo 2 - 059	Water - Surface Water - flowing	2014-06-23				-1.8	International Atomic Energy Agency	-0.62	International Atomic Energy Agency
GNIR - Synoptic	GNIR/S/CD/02	OUBANGI -03	CD	-0.03344	17.7484	314	River - river, perennial flow	[Reference: Bouillon et al., unpublished]	Transcongo 2 - 060	Water - Surface Water - flowing	2014-06-23				-2.07	International Atomic Energy Agency	-3.16	International Atomic Energy Agency
GNIR - Synoptic	GNIR/S/CD/02	OUBANGI - 04	CD	-0.50086	17.703	300	River - river, perennial flow	[Reference: Bouillon et al., unpublished]	Transcongo 2 - 061	Water - Surface Water - flowing	2014-06-24				-1.89	International Atomic Energy Agency	-2.67	International Atomic Energy Agency
GNIR - Synoptic	GNIR/S/CD/02	CONGO - M23	CD	-0.60979	17.6667	303	River - river, perennial flow	[Reference: Bouillon et al., unpublished]	Transcongo 2 - 062	Water - Surface Water - flowing	2014-06-24				-1.46	International Atomic Energy Agency	-0.03	International Atomic Energy Agency
GNIR - Synoptic	GNIR/S/CD/02	CONGO - M24	CD	-0.92104	17.3805	296	River - river, perennial flow	[Reference: Bouillon et al., unpublished]	Transcongo 2 - 065	Water - Surface Water - flowing	2014-06-25				-1.55	International Atomic Energy Agency	-0.16	International Atomic Energy Agency
GNIR - Synoptic	GNIR/S/CD/02	MOLIBA MBO - AFSEC13	CD	-1.07204	17.2594	293	River - river, perennial flow	[Reference: Bouillon et al., unpublished]	Transcongo 2 - 067	Water - Surface Water - flowing	2014-06-25				-1.97	International Atomic Energy Agency	-0.38	International Atomic Energy Agency
GNIR - Synoptic	GNIR/S/CD/02	CONGO - M25b	CD	-1.11615	16.9818	303	River - river, perennial flow	[Reference: Bouillon et al., unpublished]	Transcongo 2 - 068	Water - Surface Water - flowing	2014-06-25				-1.52	International Atomic Energy Agency	-0.2	International Atomic Energy Agency
GNIR - Synoptic	GNIR/S/CD/02	SANGHA - 01b	CD	-1.21323	16.8285	288	River - river, perennial flow	[Reference: Bouillon et al., unpublished]	Transcongo 2 - 069	Water - Surface Water - flowing	2014-06-25				-2.74	International Atomic Energy Agency	-8.49	International Atomic Energy Agency
GNIR - Synoptic	GNIR/S/CD/02	CONGO - M26b	CD	-1.44976	16.7092	297	River - river, perennial flow	[Reference: Bouillon et al., unpublished]	Transcongo 2 - 070	Water - Surface Water - flowing	2014-06-26				-1.57	International Atomic Energy Agency	-0.52	International Atomic Energy Agency
GNIR - Synoptic	GNIR/S/CD/02	SANGASI - AFSEC11b	CD	-1.71856	16.6649	288	River - river, perennial flow	[Reference: Bouillon et al., unpublished]	Transcongo 2 - 071	Water - Surface Water - flowing	2014-06-26				-1.74	International Atomic Energy Agency	-0.81	International Atomic Energy Agency
GNIR - Synoptic	GNIR/S/CD/02	CONGO - M27b	CD	-1.83955	16.5571	301	River - river, perennial flow	[Reference: Bouillon et al., unpublished]	Transcongo 2 - 072	Water - Surface Water - flowing	2014-06-26				-1.58	International Atomic Energy Agency	-0.8	International Atomic Energy Agency
GNIR - Synoptic	GNIR/S/CD/02	TUMBA - AFSEC10b	CD	-1.88037	16.5707	288	River - river, perennial flow	[Reference: Bouillon et al., unpublished]	Transcongo 2 - 073	Water - Surface Water - flowing	2014-06-26				-1.62	International Atomic Energy Agency	-0.08	International Atomic Energy Agency
GNIR - Synoptic	GNIR/S/CD/02	NGAPOKO - AFSEC08	CD	-2.12641	16.3036	288	River - river, perennial flow	[Reference: Bouillon et al., unpublished]	Transcongo 2 - 074	Water - Surface Water - flowing	2014-06-26				-2.5	International Atomic Energy Agency	-6.96	International Atomic Energy Agency
GNIR - Synoptic	GNIR/S/CD/02	CONGO - M28b	CD	-2.1363	16.2105	290	River - river, perennial flow	[Reference: Bouillon et al., unpublished]	Transcongo 2 - 075	Water - Surface Water - flowing	2014-06-27				-1.66	International Atomic Energy Agency	-1.19	International Atomic Energy Agency
GNIR - Synoptic	GNIR/S/CD/02	CONGO - M29b	CD	-2.58017	16.2277	292	River - river, perennial flow	[Reference: Bouillon et al., unpublished]	Transcongo 2 - 076	Water - Surface Water - flowing	2014-06-27				-1.59	International Atomic Energy Agency	-0.52	International Atomic Energy Agency
GNIR - Synoptic	GNIR/S/CD/02	MBALI - AFSEC06	CD	-2.85295	16.1997	291	River - river, perennial flow	[Reference: Bouillon et al., unpublished]	Transcongo 2 - 077	Water - Surface Water - flowing	2014-06-27				-3.51	International Atomic Energy Agency	-15.39	International Atomic Energy Agency
GNIR - Synoptic	GNIR/S/CD/02	CONGO - M30b	CD	-3.03441	16.1871	290	River - river, perennial flow	[Reference: Bouillon et al., unpublished]	Transcongo 2 - 078	Water - Surface Water - flowing	2014-06-28				-1.64	International Atomic Energy Agency	-1.02	International Atomic Energy Agency
GNIR - Synoptic	GNIR/S/CD/02	KWA - 01b	CD	-3.17704	16.1989	287	River - river, perennial flow	[Reference: Bouillon et al., unpublished]	Transcongo 2 - 079	Water - Surface Water - flowing	2014-06-28				-2.85	International Atomic Energy Agency	-11.34	International Atomic Energy Agency
GNIR - Synoptic	GNIR/S/CD/02	TOMO - AFSEC05b	CD	-3.30641	16.2433	280	River - river, perennial flow	[Reference: Bouillon et al., unpublished]	Transcongo 2 - 080	Water - Surface Water - flowing	2014-06-28				-3.86	International Atomic Energy Agency	-17.3	International Atomic Energy Agency
GNIR - Synoptic	GNIR/S/CD/02	CONGO - M31b	CD	-3.43544	16.1521	287	River - river, perennial flow	[Reference: Bouillon et al., unpublished]	Transcongo 2 - 081	Water - Surface Water - flowing	2014-06-28				-2.22	International Atomic Energy Agency	-4.97	International Atomic Energy Agency
GNIR - Synoptic	GNIR/S/CD/02	MPUNU - AFSEC04b	CD	-3.56176	16.0999	285	River - river, perennial flow	[Reference: Bouillon et al., unpublished]	Transcongo 2 - 082	Water - Surface Water - flowing	2014-06-28				-4.02	International Atomic Energy Agency	-18.08	International Atomic Energy Agency
GNIR - Synoptic	GNIR/S/CD/02	MPILI - AFSEC103	CD	-3.75764	15.9889	280	River - river, perennial flow	[Reference: Bouillon et al., unpublished]	Transcongo 2 - 083	Water - Surface Water - flowing	2014-06-29				-4.22	International Atomic Energy Agency	-18.52	International Atomic Energy Agency
GNIR - Synoptic	GNIR/S/CD/02	CONGO - M33b	CD	-3.82762	15.9459	281	River - river, perennial flow	[Reference: Bouillon et al., unpublished]	Transcongo 2 - 084	Water - Surface Water - flowing	2014-06-29				-2.22	International Atomic Energy Agency	-4.4	International Atomic Energy Agency
GNIR - Synoptic	GNIR/S/CD/02	MAI NDOMBE - Downstream water falls(b)	CD	-3.94968	15.9109	285	River - river, perennial flow	[Reference: Bouillon et al., unpublished]	Transcongo 2 - 085	Water - Surface Water - flowing	2014-06-29				-4.16	International Atomic Energy Agency	-19	International Atomic Energy Agency
GNIR - Synoptic	GNIR/S/CD/02	MAI NDOMBE - Upstream water falls	CD	-3.94992	15.9226	292	River - river, perennial flow	[Reference: Bouillon et al., unpublished]	Transcongo 2 - 086	Water - Surface Water - flowing	2014-06-29				-3.98	International Atomic Energy Agency	-19.25	International Atomic Energy Agency
GNIR - Synoptic	GNIR/S/CD/02	CONGO - M34b	CD	-4.01975	15.6132	277	River - river, perennial flow	[Reference: Bouillon et al., unpublished]	Transcongo 2 - 087	Water - Surface Water - flowing	2014-06-29				-2.08	International Atomic Energy Agency	-5.04	International Atomic Energy Agency
GNIR - Synoptic	GNIR/S/CD/02	NSELE - AFSEC00	CD	-4.24711	15.5468	271	River - river, perennial flow	[Reference: Bouillon et al., unpublished]	Transcongo 2 - 088	Water - Surface Water - flowing	2014-06-30				-3.89	International Atomic Energy Agency	-18.61	International Atomic Energy Agency
GNIR - Synoptic	GNIR/S/CD/02	CONGO - M35	CD	-4.30579	15.3567	276	River - river, perennial flow	[Reference: Bouillon et al., unpublished]	Transcongo 2 - 089	Water - Surface Water - flowing	2014-06-30				-2.15	International Atomic Energy Agency	-5.1	International Atomic Energy Agency
GNIR - Synoptic	GNIR/S/US/03	COLORADO - Lake Mead inflow (NV)	US	36.193	-114.046	366	River - river, perennial flow	[References: Guay et al., 2004]	198010	Water - Surface Water - flowing	1980-10-04			Source: Robertson 1991	-12.9	University of Arizona	-106	University of Arizona
GNIR - Synoptic	GNIR/S/US/03	COLORADO - Lake Mead inflow (NV)	US	36.193	-114.046	366	River - river, perennial flow	[References: Guay et al., 2004]	199603	Water - Surface Water - flowing	1996-03-22			Source: Eastoe Christopher (Dept. of Geosciences Laboratory of Isotope Geochemistry Univ. of Arizona)	-10.8	University of Arizona	-93	University of Arizona
GNIR - Synoptic	GNIR/S/US/03	COLORADO - Lake Mead inflow (NV)	US	36.193	-114.046	366	River - river, perennial flow	[References: Guay et al., 2004]	199706	Water - Surface Water - flowing	1997-06-15			Source: Wyman Richard (Wyman Engineering Consultants)	-12.7	University of Arizona	-102	University of Arizona
GNIR - Synoptic	GNIR/S/US/03	COLORADO - Laughlin (NV)	US	35.1719	-114.57	153	River - river, perennial flow	[References: Guay et al., 2004]	199106	Water - Surface Water - flowing	1991-06-15			Source: Wyman Richard (Wyman Engineering Consultants)	-12.6	University of Arizona	-98	University of Arizona
GNIR - Synoptic	GNIR/S/US/03	COLORADO - Laughlin (NV)	US	35.1719	-114.57	153	River - river, perennial flow	[References: Guay et al., 2004]	199106	Water - Surface Water - flowing	1991-06-15			Source: Wyman Richard (Wyman Engineering Consultants)	-12.7	University of Arizona	-98	University of Arizona
GNIR - Synoptic	GNIR/S/US/03	COLORADO - Laughlin (NV)	US	35.1719	-114.57	153	River - river, perennial flow	[References: Guay et al., 2004]	199206	Water - Surface Water - flowing	1992-06-15			Source: Wyman Richard (Wyman Engineering Consultants)	-12.4	University of Arizona	-101	University of Arizona
GNIR - Synoptic	GNIR/S/US/03	COLORADO - Laughlin (NV)	US	35.1719	-114.57	153	River - river, perennial flow	[References: Guay et al., 2004]	199306	Water - Surface Water - flowing	1993-06-15			Source: Wyman Richard (Wyman Engineering Consultants)	-12	University of Arizona	-98	University of Arizona
GNIR - Synoptic	GNIR/S/US/03	COLORADO - Laughlin (NV)	US	35.1719	-114.57	153	River - river, perennial flow	[References: Guay et al., 2004]	199506	Water - Surface Water - flowing	1995-06-15			Source: Wyman Richard (Wyman Engineering Consultants)	-12	University of Arizona	-99	University of Arizona
GNIR - Synoptic	GNIR/S/US/03	COLORADO - Laughlin (NV)	US	35.1719	-114.57	153	River - river, perennial flow	[References: Guay et al., 2004]	199706	Water - Surface Water - flowing	1997-06-15			Source: Wyman Richard (Wyman Engineering Consultants)	-12.5	University of Arizona	-99	University of Arizona
GNIR - Synoptic	GNIR/S/US/03	COLORADO - Needles below glen canyon dam -01(CA)	US	34.8516	-114.609	143	River - river, perennial flow	[References: Guay et al., 2004]	199407	Water - Surface Water - flowing	1994-07-08			Source: Eastoe Christopher (Dept. of Geosciences Laboratory of Isotope Geochemistry Univ. of Arizona)	-12	University of Arizona	-93	University of Arizona
GNIR - Synoptic	GNIR/S/US/03	COLORADO - Needles below glen canyon dam -01(CA)	US	34.8516	-114.609	143	River - river, perennial flow	[References: Guay et al., 2004]	199410	Water - Surface Water - flowing	1994-10-22			Source: Eastoe Christopher (Dept. of Geosciences Laboratory of Isotope Geochemistry Univ. of Arizona)	-11.8	University of Arizona	-99	University of Arizona
GNIR - Synoptic	GNIR/S/US/03	COLORADO - Needles below glen canyon dam -01(CA)	US	34.8516	-114.609	143	River - river, perennial flow	[References: Guay et al., 2004]	199806	Water - Surface Water - flowing	1998-06-19			Source: Guay 2001	-13.1	University of Arizona	-103	University of Arizona
GNIR - Synoptic	GNIR/S/US/03	COLORADO - Needles below glen canyon dam - 02 (CA)	US	34.8226	-114.58	143	River - river, perennial flow	[References: Guay et al., 2004]	199608	Water - Surface Water - flowing	1996-08-05			Source: Guay 2001	-12.3	University of Arizona	-96	University of Arizona
GNIR - Synoptic	GNIR/S/US/03	COLORADO - Needles below glen canyon dam - 02 (CA)	US	34.8226	-114.58	143	River - river, perennial flow	[References: Guay et al., 2004]	199701	Water - Surface Water - flowing	1997-01-22			Source: Guay 2001	-12.2	University of Arizona	-98	University of Arizona
GNIR - Synoptic	GNIR/S/US/03	COLORADO - Needles below glen canyon dam - 02 (CA)	US	34.8226	-114.58	143	River - river, perennial flow	[References: Guay et al., 2004]	199705	Water - Surface Water - flowing	1997-05-15			Source: Guay 2001	-12.6	University of Arizona	-100	University of Arizona
GNIR - Synoptic	GNIR/S/US/03	COLORADO - Needles below glen canyon dam - 02 (CA)	US	34.8226	-114.58	143	River - river, perennial flow	[References: Guay et al., 2004]	199709	Water - Surface Water - flowing	1997-09-25			Source: Guay 2001	-12.8	University of Arizona	-99	University of Arizona
GNIR - Synoptic	GNIR/S/US/03	COLORADO - Needles below glen canyon dam - 03 (CA)	US	34.8226	-114.58	143	River - river, perennial flow	[References: Guay et al., 2004]	199712	Water - Surface Water - flowing	1997-12-30			Source: Guay 2001	-12.6	University of Arizona	-98	University of Arizona
GNIR - Synoptic	GNIR/S/US/03	COLORADO - Needles below glen canyon dam - 03 (CA)	US	34.8226	-114.58	143	River - river, perennial flow	[References: Guay et al., 2004]	199804	Water - Surface Water - flowing	1998-04-15			Source: Guay 2001	-13	University of Arizona	-99	University of Arizona
GNIR - Synoptic	GNIR/S/US/03	COLORADO - Parker dam outflow (CA)	US	34.2869	-114.138	112	River - river, perennial flow	[References: Guay et al., 2004]	198010	Water - Surface Water - flowing	1980-10-03			Source: USGS	-12.5	University of Arizona	-104	University of Arizona
GNIR - Synoptic	GNIR/S/US/03	COLORADO - Parker dam outflow (CA)	US	34.2869	-114.138	112	River - river, perennial flow	[References: Guay et al., 2004]	199407	Water - Surface Water - flowing	1994-07-09			Source: Eastoe Christopher (Dept. of Geosciences Laboratory of Isotope Geochemistry Univ. of Arizona)	-11.6	University of Arizona	-92	University of Arizona
GNIR - Synoptic	GNIR/S/US/03	COLORADO - Parker dam outflow (CA)	US	34.2869	-114.138	112	River - river, perennial flow	[References: Guay et al., 2004]	199508	Water - Surface Water - flowing	1995-08-03			Source: Eastoe Christopher (Dept. of Geosciences Laboratory of Isotope Geochemistry Univ. of Arizona)	-10.9	University of Arizona	-90	University of Arizona
GNIR - Synoptic	GNIR/S/US/03	COLORADO - Parker dam outflow (CA)	US	34.2869	-114.138	112	River - river, perennial flow	[References: Guay et al., 2004]	199804	Water - Surface Water - flowing	1998-04-01			Source: Eastoe Christopher (Dept. of Geosciences Laboratory of Isotope Geochemistry Univ. of Arizona)	-12.8	University of Arizona	-101	University of Arizona
GNIR - Synoptic	GNIR/S/US/03	COLORADO - Imperial dam inflow (AZ)	US	32.9704	-114.468	55	River - river, perennial flow	[References: Guay et al., 2004]	198010	Water - Surface Water - flowing	1980-10-04			Source: Robertson 1991	-12.5	University of Arizona	-103	University of Arizona
GNIR - Synoptic	GNIR/S/US/03	COLORADO - Imperial dam inflow (AZ)	US	32.9704	-114.468	55	River - river, perennial flow	[References: Guay et al., 2004]	199711	Water - Surface Water - flowing	1997-11-12			Source: USGS (Chery Parten)	-12.1	University of Arizona	-100	University of Arizona
GNIR - Synoptic	GNIR/S/US/03	COLORADO - Imperial dam inflow (AZ)	US	32.9704	-114.468	55	River - river, perennial flow	[References: Guay et al., 2004]	199705	Water - Surface Water - flowing	1997-05-14			Source: USGS (Chery Parten)	-12.1	University of Arizona	-98	University of Arizona
GNIR - Synoptic	GNIR/S/US/03	COLORADO - Imperial dam inflow (AZ)	US	32.9704	-114.468	55	River - river, perennial flow	[References: Guay et al., 2004]	199702	Water - Surface Water - flowing	1997-02-12			Source: USGS (Chery Parten)	-12	University of Arizona	-98	University of Arizona
GNIR - Synoptic	GNIR/S/US/03	COLORADO - Imperial dam inflow (AZ)	US	32.9704	-114.468	55	River - river, perennial flow	[References: Guay et al., 2004]	199712	Water - Surface Water - flowing	1997-12-18			Source: USGS (Chery Parten)	-12.2	University of Arizona	-100	University of Arizona
GNIR - Synoptic	GNIR/S/US/03	COLORADO - Imperial dam inflow (AZ)	US	32.9704	-114.468	55	River - river, perennial flow	[References: Guay et al., 2004]	199708	Water - Surface Water - flowing	1997-08-20			Source: USGS (Chery Parten)	-12	University of Arizona	-96	University of Arizona
GNIR - Synoptic	GNIR/S/US/03	COLORADO - Imperial dam inflow (AZ)	US	32.9704	-114.468	55	River - river, perennial flow	[References: Guay et al., 2004]	199708	Water - Surface Water - flowing	1997-08-26			Source: USGS (Chery Parten)	-12.2	University of Arizona	-97	University of Arizona
GNIR - Synoptic	GNIR/S/US/03	COLORADO - Imperial dam inflow (AZ)	US	32.9704	-114.468	55	River - river, perennial flow	[References: Guay et al., 2004]	199711	Water - Surface Water - flowing	1997-11-13			Source: USGS (Chery Parten)	-12.2	University of Arizona	-100	University of Arizona
GNIR - Synoptic	GNIR/S/US/03	COLORADO - Imperial dam inflow (AZ)	US	32.9704	-114.468	55	River - river, perennial flow	[References: Guay et al., 2004]	199702	Water - Surface Water - flowing	1997-02-18			Source: USGS (Chery Parten)	-12	University of Arizona	-99	University of Arizona
GNIR - Synoptic	GNIR/S/US/03	COLORADO - Imperial dam inflow (AZ)	US	32.9704	-114.468	55	River - river, perennial flow	[References: Guay et al., 2004]	199705	Water - Surface Water - flowing	1997-05-29			Source: USGS (Chery Parten)	-12.1	University of Arizona	-100	University of Arizona
GNIR - Synoptic	GNIR/S/US/03	COLORADO - Imperial dam inflow (AZ)	US	32.9704	-114.468	55	River - river, perennial flow	[References: Guay et al., 2004]	199706	Water - Surface Water - flowing	1997-06-26			Source: USGS (Chery Parten)	-12.3	University of Arizona	-98	University of Arizona
GNIR - Synoptic	GNIR/S/US/03	COLORADO - Mexicali	MX	32.4768	-114.837	23	River - river, perennial flow	[References: Guay et al., 2004]	197412	Water - Surface Water - flowing	1974-12-16			Source: Payne et al. 1979	-12.2	University of Arizona	-101	University of Arizona
GNIR - Synoptic	GNIR/S/US/03	COLORADO - 01	MX	32.4768	-114.837	23	River - river, perennial flow	[References: Guay et al., 2004]	197412	Water - Surface Water - flowing	1974-12-16			Source: Payne et al. 1979	-12.2	University of Arizona	-99	University of Arizona
GNIR - Synoptic	GNIR/S/US/03	COLORADO - 02	MX	32.4768	-114.837	23	River - river, perennial flow	[References: Guay et al., 2004]	197412	Water - Surface Water - flowing	1974-12-16			Source: Payne et al. 1979	-12.2	University of Arizona	-98	University of Arizona
GNIR - Synoptic	GNIR/S/US/03	COLORADO - 03	MX	32.4768	-114.837	23	River - river, perennial flow	[References: Guay et al., 2004]	197412	Water - Surface Water - flowing	1974-12-16			Source: Payne et al. 1979	-12	University of Arizona	-99	University of Arizona
GNIR - Synoptic	GNIR/S/US/03	COLORADO - Mexicali	MX	32.4768	-114.837	23	River - river, perennial flow	[References: Guay et al., 2004]	197604	Water - Surface Water - flowing	1976-04-30			Source: Payne et al. 1979	-12.3	University of Arizona	-99	University of Arizona
GNIR - Synoptic	GNIR/S/US/03	COLORADO - Mexicali	MX	32.4768	-114.837	23	River - river, perennial flow	[References: Guay et al., 2004]	197605	Water - Surface Water - flowing	1976-05-31			Source: Payne et al. 1979	-12.1	University of Arizona	-99	University of Arizona
GNIR - Synoptic	GNIR/S/RO/01	30TH DEC. SPRING - Baile Govora	RO	45.0667	24.1667	370	River - river, perennial flow	[Reference: Popescu et al., 2014]	12a	Water - Surface Water - flowing	2010-11-09				-10.33	Institute of Cryogenics and Isotope Technologies	-74.2	Institute of Cryogenics and Isotope Technologies
GNIR - Synoptic	GNIR/S/RO/01	30TH DEC. SPRING - Baile Govora	RO	45.0667	24.1667	370	River - river, perennial flow	[Reference: Popescu et al., 2014]	12b	Water - Surface Water - flowing	2011-02-21				-10.51	Institute of Cryogenics and Isotope Technologies	-74.4	Institute of Cryogenics and Isotope Technologies
GNIR - Synoptic	GNIR/S/RO/01	30TH DEC. SPRING - Baile Govora	RO	45.0667	24.1667	370	River - river, perennial flow	[Reference: Popescu et al., 2014]	12c	Water - Surface Water - flowing	2011-05-04				-9.4	Institute of Cryogenics and Isotope Technologies	-74.4	Institute of Cryogenics and Isotope Technologies
GNIR - Synoptic	GNIR/S/RO/01	30TH DEC. SPRING - Baile Govora	RO	45.0667	24.1667	370	River - river, perennial flow	[Reference: Popescu et al., 2014]	12d	Water - Surface Water - flowing	2011-05-31				-9.67	Institute of Cryogenics and Isotope Technologies	-70	Institute of Cryogenics and Isotope Technologies
GNIR - Synoptic	GNIR/S/RO/01	30TH DEC. SPRING - Baile Govora	RO	45.0667	24.1667	370	River - river, perennial flow	[Reference: Popescu et al., 2014]	12e	Water - Surface Water - flowing	2011-08-09				-10.31	Institute of Cryogenics and Isotope Technologies	-75.8	Institute of Cryogenics and Isotope Technologies
GNIR - Synoptic	GNIR/S/RO/01	BISTRITA - Babeni	RO	44.9833	24.25	209	River - river, perennial flow	[Reference: Popescu et al., 2014]	14a	Water - Surface Water - flowing	2010-11-09				-10.17	Institute of Cryogenics and Isotope Technologies	-74.3	Institute of Cryogenics and Isotope Technologies
GNIR - Synoptic	GNIR/S/RO/01	BISTRITA - Babeni	RO	44.9833	24.25	209	River - river, perennial flow	[Reference: Popescu et al., 2014]	14b	Water - Surface Water - flowing	2011-02-21				-9.54	Institute of Cryogenics and Isotope Technologies	-74	Institute of Cryogenics and Isotope Technologies
GNIR - Synoptic	GNIR/S/RO/01	BISTRITA - Babeni	RO	44.9833	24.25	209	River - river, perennial flow	[Reference: Popescu et al., 2014]	14c	Water - Surface Water - flowing	2011-05-04				-9.56	Institute of Cryogenics and Isotope Technologies	-69.4	Institute of Cryogenics and Isotope Technologies
GNIR - Synoptic	GNIR/S/RO/01	BISTRITA - Babeni	RO	44.9833	24.25	209	River - river, perennial flow	[Reference: Popescu et al., 2014]	14d	Water - Surface Water - flowing	2011-05-31				-9.67	Institute of Cryogenics and Isotope Technologies	-63.8	Institute of Cryogenics and Isotope Technologies
GNIR - Synoptic	GNIR/S/RO/01	BISTRITA - Babeni	RO	44.9833	24.25	209	River - river, perennial flow	[Reference: Popescu et al., 2014]	14e	Water - Surface Water - flowing	2011-08-09				-9.51	Institute of Cryogenics and Isotope Technologies	-58.7	Institute of Cryogenics and Isotope Technologies
GNIR - Synoptic	GNIR/S/RO/01	BISTRITA - Barbatesti	RO	44.9	24.6167	480	River - river, perennial flow	[Reference: Popescu et al., 2014]	15a	Water - Surface Water - flowing	2010-11-09				-9.25	Institute of Cryogenics and Isotope Technologies	-68.4	Institute of Cryogenics and Isotope Technologies
GNIR - Synoptic	GNIR/S/RO/01	BISTRITA - Barbatesti	RO	44.9	24.6167	480	River - river, perennial flow	[Reference: Popescu et al., 2014]	15b	Water - Surface Water - flowing	2011-02-21				-9.18	Institute of Cryogenics and Isotope Technologies	-63.2	Institute of Cryogenics and Isotope Technologies
GNIR - Synoptic	GNIR/S/RO/01	BISTRITA - Barbatesti	RO	44.9	24.6167	480	River - river, perennial flow	[Reference: Popescu et al., 2014]	15c	Water - Surface Water - flowing	2011-05-04				-9.41	Institute of Cryogenics and Isotope Technologies	-58.3	Institute of Cryogenics and Isotope Technologies
GNIR - Synoptic	GNIR/S/RO/01	BISTRITA - Barbatesti	RO	44.9	24.6167	480	River - river, perennial flow	[Reference: Popescu et al., 2014]	15d	Water - Surface Water - flowing	2011-05-31				-9.04	Institute of Cryogenics and Isotope Technologies	-55.8	Institute of Cryogenics and Isotope Technologies
GNIR - Synoptic	GNIR/S/RO/01	BISTRITA - Barbatesti	RO	44.9	24.6167	480	River - river, perennial flow	[Reference: Popescu et al., 2014]	15e	Water - Surface Water - flowing	2011-08-09				-8.59	Institute of Cryogenics and Isotope Technologies	-63.6	Institute of Cryogenics and Isotope Technologies
GNIR - Synoptic	GNIR/S/RO/01	GOVORA - Stoenesti	RO	45.1167	24.15	305	River - river, perennial flow	[Reference: Popescu et al., 2014]	11a	Water - Surface Water - flowing	2010-11-09				-9.12	Institute of Cryogenics and Isotope Technologies	-64.5	Institute of Cryogenics and Isotope Technologies
GNIR - Synoptic	GNIR/S/RO/01	GOVORA - Stoenesti	RO	45.1167	24.15	305	River - river, perennial flow	[Reference: Popescu et al., 2014]	11b	Water - Surface Water - flowing	2011-02-21				-10.97	Institute of Cryogenics and Isotope Technologies	-73.6	Institute of Cryogenics and Isotope Technologies
GNIR - Synoptic	GNIR/S/RO/01	GOVORA - Stoenesti	RO	45.1167	24.15	305	River - river, perennial flow	[Reference: Popescu et al., 2014]	11c	Water - Surface Water - flowing	2011-05-04				-10.3	Institute of Cryogenics and Isotope Technologies	-66.9	Institute of Cryogenics and Isotope Technologies
GNIR - Synoptic	GNIR/S/RO/01	GOVORA - Stoenesti	RO	45.1167	24.15	305	River - river, perennial flow	[Reference: Popescu et al., 2014]	11d	Water - Surface Water - flowing	2011-05-31				-10.21	Institute of Cryogenics and Isotope Technologies	-76.2	Institute of Cryogenics and Isotope Technologies
GNIR - Synoptic	GNIR/S/RO/01	GOVORA - Stoenesti	RO	45.1167	24.15	305	River - river, perennial flow	[Reference: Popescu et al., 2014]	11e	Water - Surface Water - flowing	2011-08-09				-11.02	Institute of Cryogenics and Isotope Technologies	-76.4	Institute of Cryogenics and Isotope Technologies
GNIR - Synoptic	GNIR/S/RO/01	LOTRU - Brezoi	RO	45.35	24.25	320	River - river, perennial flow	[Reference: Popescu et al., 2014]	3a	Water - Surface Water - flowing	2010-11-06				-9.68	Institute of Cryogenics and Isotope Technologies	-66.4	Institute of Cryogenics and Isotope Technologies
GNIR - Synoptic	GNIR/S/RO/01	LOTRU - Brezoi	RO	45.35	24.25	320	River - river, perennial flow	[Reference: Popescu et al., 2014]	3b	Water - Surface Water - flowing	2011-02-27				-9.16	Institute of Cryogenics and Isotope Technologies	-56.4	Institute of Cryogenics and Isotope Technologies
GNIR - Synoptic	GNIR/S/RO/01	LOTRU - Brezoi	RO	45.35	24.25	320	River - river, perennial flow	[Reference: Popescu et al., 2014]	3c	Water - Surface Water - flowing	2011-05-29				-8.9	Institute of Cryogenics and Isotope Technologies	-67.2	Institute of Cryogenics and Isotope Technologies
GNIR - Synoptic	GNIR/S/RO/01	LOTRU - Brezoi	RO	45.35	24.25	320	River - river, perennial flow	[Reference: Popescu et al., 2014]	3d	Water - Surface Water - flowing	2011-08-11				-9.42	Institute of Cryogenics and Isotope Technologies	-66.1	Institute of Cryogenics and Isotope Technologies
GNIR - Synoptic	GNIR/S/RO/01	LUNCAVAT - Otesani	RO	45.05	24.0333	358	River - river, perennial flow	[Reference: Popescu et al., 2014]	16a	Water - Surface Water - flowing	2010-11-24				-10.36	Institute of Cryogenics and Isotope Technologies	-72.6	Institute of Cryogenics and Isotope Technologies
GNIR - Synoptic	GNIR/S/RO/01	LUNCAVAT - Otesani	RO	45.05	24.0333	358	River - river, perennial flow	[Reference: Popescu et al., 2014]	16b	Water - Surface Water - flowing	2011-02-21				-10.07	Institute of Cryogenics and Isotope Technologies	-65.4	Institute of Cryogenics and Isotope Technologies
GNIR - Synoptic	GNIR/S/RO/01	LUNCAVAT - Otesani	RO	45.05	24.0333	358	River - river, perennial flow	[Reference: Popescu et al., 2014]	16c	Water - Surface Water - flowing	2011-05-04				-9.56	Institute of Cryogenics and Isotope Technologies	-72.9	Institute of Cryogenics and Isotope Technologies
GNIR - Synoptic	GNIR/S/RO/01	LUNCAVAT - Otesani	RO	45.05	24.0333	358	River - river, perennial flow	[Reference: Popescu et al., 2014]	16d	Water - Surface Water - flowing	2011-08-14				-9.73	Institute of Cryogenics and Isotope Technologies	-70.9	Institute of Cryogenics and Isotope Technologies
GNIR - Synoptic	GNIR/S/RO/01	OLANESTI - Ramnicu Valcea	RO	45.1	24.3667	250	River - river, perennial flow	[Reference: Popescu et al., 2014]	9a	Water - Surface Water - flowing	2010-11-06				-10.21	Institute of Cryogenics and Isotope Technologies	-68	Institute of Cryogenics and Isotope Technologies
GNIR - Synoptic	GNIR/S/RO/01	OLANESTI - Ramnicu Valcea	RO	45.1	24.3667	250	River - river, perennial flow	[Reference: Popescu et al., 2014]	9b	Water - Surface Water - flowing	2011-02-27				-10.24	Institute of Cryogenics and Isotope Technologies	-66.3	Institute of Cryogenics and Isotope Technologies
GNIR - Synoptic	GNIR/S/RO/01	OLANESTI - Ramnicu Valcea	RO	45.1	24.3667	250	River - river, perennial flow	[Reference: Popescu et al., 2014]	9c	Water - Surface Water - flowing	2011-05-29				-9.5	Institute of Cryogenics and Isotope Technologies	-72.2	Institute of Cryogenics and Isotope Technologies
GNIR - Synoptic	GNIR/S/RO/01	OLANESTI - Ramnicu Valcea	RO	45.1	24.3667	250	River - river, perennial flow	[Reference: Popescu et al., 2014]	9d	Water - Surface Water - flowing	2011-08-14				-9.52	Institute of Cryogenics and Isotope Technologies	-70.1	Institute of Cryogenics and Isotope Technologies
GNIR - Synoptic	GNIR/S/RO/01	OLT - Boita	RO	45.6333	24.25	380	River - river, perennial flow	[Reference: Popescu et al., 2014]	1a	Water - Surface Water - flowing	2010-11-06				-9.59	Institute of Cryogenics and Isotope Technologies	-68.9	Institute of Cryogenics and Isotope Technologies
GNIR - Synoptic	GNIR/S/RO/01	OLT - Boita	RO	45.6333	24.25	380	River - river, perennial flow	[Reference: Popescu et al., 2014]	1b	Water - Surface Water - flowing	2011-02-27				-9.17	Institute of Cryogenics and Isotope Technologies	-55.8	Institute of Cryogenics and Isotope Technologies
GNIR - Synoptic	GNIR/S/RO/01	OLT - Boita	RO	45.6333	24.25	380	River - river, perennial flow	[Reference: Popescu et al., 2014]	1c	Water - Surface Water - flowing	2011-05-29				-8.74	Institute of Cryogenics and Isotope Technologies	-65.8	Institute of Cryogenics and Isotope Technologies
GNIR - Synoptic	GNIR/S/RO/01	OLT - Boita	RO	45.6333	24.25	380	River - river, perennial flow	[Reference: Popescu et al., 2014]	1d	Water - Surface Water - flowing	2011-08-11				-8.94	Institute of Cryogenics and Isotope Technologies	-62.4	Institute of Cryogenics and Isotope Technologies
GNIR - Synoptic	GNIR/S/RO/01	OLT - Cainenii Mari	RO	45.4833	24.2833	360	River - river, perennial flow	[Reference: Popescu et al., 2014]	2a	Water - Surface Water - flowing	2010-11-06				-10.1	Institute of Cryogenics and Isotope Technologies	-76.3	Institute of Cryogenics and Isotope Technologies
GNIR - Synoptic	GNIR/S/RO/01	OLT - Cainenii Mari	RO	45.4833	24.2833	360	River - river, perennial flow	[Reference: Popescu et al., 2014]	2b	Water - Surface Water - flowing	2011-02-27				-10.22	Institute of Cryogenics and Isotope Technologies	-71.8	Institute of Cryogenics and Isotope Technologies
GNIR - Synoptic	GNIR/S/RO/01	OLT - Cainenii Mari	RO	45.4833	24.2833	360	River - river, perennial flow	[Reference: Popescu et al., 2014]	2c	Water - Surface Water - flowing	2011-05-29				-9.65	Institute of Cryogenics and Isotope Technologies	-73.2	Institute of Cryogenics and Isotope Technologies
GNIR - Synoptic	GNIR/S/RO/01	OLT - Cainenii Mari	RO	45.4833	24.2833	360	River - river, perennial flow	[Reference: Popescu et al., 2014]	2d	Water - Surface Water - flowing	2011-08-11				-9.36	Institute of Cryogenics and Isotope Technologies	-70.6	Institute of Cryogenics and Isotope Technologies
GNIR - Synoptic	GNIR/S/RO/01	OLT - Calimanesti	RO	45.2333	24.3333	270	River - river, perennial flow	[Reference: Popescu et al., 2014]	7a	Water - Surface Water - flowing	2010-11-06				-9.03	Institute of Cryogenics and Isotope Technologies	-66.8	Institute of Cryogenics and Isotope Technologies
GNIR - Synoptic	GNIR/S/RO/01	OLT - Calimanesti	RO	45.2333	24.3333	270	River - river, perennial flow	[Reference: Popescu et al., 2014]	7b	Water - Surface Water - flowing	2011-02-27				-9.23	Institute of Cryogenics and Isotope Technologies	-68	Institute of Cryogenics and Isotope Technologies
GNIR - Synoptic	GNIR/S/RO/01	OLT - Calimanesti	RO	45.2333	24.3333	270	River - river, perennial flow	[Reference: Popescu et al., 2014]	7c	Water - Surface Water - flowing	2011-05-29				-8.7	Institute of Cryogenics and Isotope Technologies	-62.9	Institute of Cryogenics and Isotope Technologies
GNIR - Synoptic	GNIR/S/RO/01	OLT - Calimanesti	RO	45.2333	24.3333	270	River - river, perennial flow	[Reference: Popescu et al., 2014]	7d	Water - Surface Water - flowing	2011-08-14				-8.64	Institute of Cryogenics and Isotope Technologies	-66.2	Institute of Cryogenics and Isotope Technologies
GNIR - Synoptic	GNIR/S/RO/01	OLT - Ionesti	RO	44.8167	24.25	179	River - river, perennial flow	[Reference: Popescu et al., 2014]	18a	Water - Surface Water - flowing	2010-11-09				-8.88	Institute of Cryogenics and Isotope Technologies	-64.6	Institute of Cryogenics and Isotope Technologies
GNIR - Synoptic	GNIR/S/RO/01	OLT - Ionesti	RO	44.8167	24.25	179	River - river, perennial flow	[Reference: Popescu et al., 2014]	18b	Water - Surface Water - flowing	2011-02-21				-9.44	Institute of Cryogenics and Isotope Technologies	-61.7	Institute of Cryogenics and Isotope Technologies
GNIR - Synoptic	GNIR/S/RO/01	OLT - Ionesti	RO	44.8167	24.25	179	River - river, perennial flow	[Reference: Popescu et al., 2014]	18c	Water - Surface Water - flowing	2011-05-04				-9.4	Institute of Cryogenics and Isotope Technologies	-58.3	Institute of Cryogenics and Isotope Technologies
GNIR - Synoptic	GNIR/S/RO/01	OLT - Ionesti	RO	44.8167	24.25	179	River - river, perennial flow	[Reference: Popescu et al., 2014]	18d	Water - Surface Water - flowing	2011-08-09				-9.02	Institute of Cryogenics and Isotope Technologies	-66.7	Institute of Cryogenics and Isotope Technologies
GNIR - Synoptic	GNIR/S/RO/01	OLT - Priza Olt	RO	45.05	24.3167	240	River - river, perennial flow	[Reference: Popescu et al., 2014]	10a	Water - Surface Water - flowing	2010-11-09				-8.98	Institute of Cryogenics and Isotope Technologies	-68.4	Institute of Cryogenics and Isotope Technologies
GNIR - Synoptic	GNIR/S/RO/01	OLT - Priza Olt	RO	45.05	24.3167	240	River - river, perennial flow	[Reference: Popescu et al., 2014]	10b	Water - Surface Water - flowing	2011-02-21				-9.01	Institute of Cryogenics and Isotope Technologies	-64.9	Institute of Cryogenics and Isotope Technologies
GNIR - Synoptic	GNIR/S/RO/01	OLT - Priza Olt	RO	45.05	24.3167	240	River - river, perennial flow	[Reference: Popescu et al., 2014]	10c	Water - Surface Water - flowing	2011-05-04				-10.1	Institute of Cryogenics and Isotope Technologies	-75.4	Institute of Cryogenics and Isotope Technologies
GNIR - Synoptic	GNIR/S/RO/01	OLT - Priza Olt	RO	45.05	24.3167	240	River - river, perennial flow	[Reference: Popescu et al., 2014]	10d	Water - Surface Water - flowing	2011-08-09				-10.07	Institute of Cryogenics and Isotope Technologies	-69.1	Institute of Cryogenics and Isotope Technologies
GNIR - Synoptic	GNIR/S/RO/01	OLT - Ramnicu Valcea	RO	46.1	24.3667	250	River - river, perennial flow	[Reference: Popescu et al., 2014]	8a	Water - Surface Water - flowing	2010-11-09				-9.62	Institute of Cryogenics and Isotope Technologies	-74	Institute of Cryogenics and Isotope Technologies
GNIR - Synoptic	GNIR/S/RO/01	OLT - Ramnicu Valcea	RO	46.1	24.3667	250	River - river, perennial flow	[Reference: Popescu et al., 2014]	8b	Water - Surface Water - flowing	2011-02-27				-9.45	Institute of Cryogenics and Isotope Technologies	-72	Institute of Cryogenics and Isotope Technologies
GNIR - Synoptic	GNIR/S/RO/01	OLT - Ramnicu Valcea	RO	46.1	24.3667	250	River - river, perennial flow	[Reference: Popescu et al., 2014]	8c	Water - Surface Water - flowing	2011-05-29				-9.38	Institute of Cryogenics and Isotope Technologies	-70.1	Institute of Cryogenics and Isotope Technologies
GNIR - Synoptic	GNIR/S/RO/01	OLT - Ramnicu Valcea	RO	46.1	24.3667	250	River - river, perennial flow	[Reference: Popescu et al., 2014]	8d	Water - Surface Water - flowing	2011-08-14				-9.46	Institute of Cryogenics and Isotope Technologies	-62.2	Institute of Cryogenics and Isotope Technologies
GNIR - Synoptic	GNIR/S/RO/01	OLT - Tatarani	RO	44.9833	24.2333	220	River - river, perennial flow	[Reference: Popescu et al., 2014]	13a	Water - Surface Water - flowing	2010-11-09				-9.44	Institute of Cryogenics and Isotope Technologies	-64.7	Institute of Cryogenics and Isotope Technologies
GNIR - Synoptic	GNIR/S/RO/01	OLT - Tatarani	RO	44.9833	24.2333	220	River - river, perennial flow	[Reference: Popescu et al., 2014]	13b	Water - Surface Water - flowing	2011-02-21				-8.96	Institute of Cryogenics and Isotope Technologies	-66.2	Institute of Cryogenics and Isotope Technologies
GNIR - Synoptic	GNIR/S/RO/01	OLT - Tatarani	RO	44.9833	24.2333	220	River - river, perennial flow	[Reference: Popescu et al., 2014]	13c	Water - Surface Water - flowing	2011-05-04				-8.6	Institute of Cryogenics and Isotope Technologies	-64.6	Institute of Cryogenics and Isotope Technologies
GNIR - Synoptic	GNIR/S/RO/01	OLT - Tatarani	RO	44.9833	24.2333	220	River - river, perennial flow	[Reference: Popescu et al., 2014]	13d	Water - Surface Water - flowing	2011-05-31				-8.98	Institute of Cryogenics and Isotope Technologies	-63.3	Institute of Cryogenics and Isotope Technologies
GNIR - Synoptic	GNIR/S/RO/01	OLT - Tatarani	RO	44.9833	24.2333	220	River - river, perennial flow	[Reference: Popescu et al., 2014]	13e	Water - Surface Water - flowing	2011-08-09				-9.46	Institute of Cryogenics and Isotope Technologies	-66.1	Institute of Cryogenics and Isotope Technologies
GNIR - Synoptic	GNIR/S/RO/01	SPRING 1 - Caciulata	RO	45.25	24.3167	285	River - river, perennial flow	[Reference: Popescu et al., 2014]	4a	Water - Surface Water - flowing	2010-11-06				-9.47	Institute of Cryogenics and Isotope Technologies	-69.9	Institute of Cryogenics and Isotope Technologies
GNIR - Synoptic	GNIR/S/RO/01	SPRING 1 - Caciulata	RO	45.25	24.3167	285	River - river, perennial flow	[Reference: Popescu et al., 2014]	4b	Water - Surface Water - flowing	2011-02-27				-9.03	Institute of Cryogenics and Isotope Technologies	-64.6	Institute of Cryogenics and Isotope Technologies
GNIR - Synoptic	GNIR/S/RO/01	SPRING 1 - Caciulata	RO	45.25	24.3167	285	River - river, perennial flow	[Reference: Popescu et al., 2014]	4c	Water - Surface Water - flowing	2011-05-29				-9.1	Institute of Cryogenics and Isotope Technologies	-67.1	Institute of Cryogenics and Isotope Technologies
GNIR - Synoptic	GNIR/S/RO/01	SPRING 1 - Caciulata	RO	45.25	24.3167	285	River - river, perennial flow	[Reference: Popescu et al., 2014]	4d	Water - Surface Water - flowing	2011-08-14				-9.43	Institute of Cryogenics and Isotope Technologies	-64.9	Institute of Cryogenics and Isotope Technologies
GNIR - Synoptic	GNIR/S/RO/01	SPRING 2 - Caciulata	RO	45.25	24.3167	285	River - river, perennial flow	[Reference: Popescu et al., 2014]	5a	Water - Surface Water - flowing	2010-11-06				-9.23	Institute of Cryogenics and Isotope Technologies	-66.4	Institute of Cryogenics and Isotope Technologies
GNIR - Synoptic	GNIR/S/RO/01	SPRING 2 - Caciulata	RO	45.25	24.3167	285	River - river, perennial flow	[Reference: Popescu et al., 2014]	5b	Water - Surface Water - flowing	2011-02-27				-11.44	Institute of Cryogenics and Isotope Technologies	-84	Institute of Cryogenics and Isotope Technologies
GNIR - Synoptic	GNIR/S/RO/01	SPRING 2 - Caciulata	RO	45.25	24.3167	285	River - river, perennial flow	[Reference: Popescu et al., 2014]	5c	Water - Surface Water - flowing	2011-05-29				-8.52	Institute of Cryogenics and Isotope Technologies	-64.5	Institute of Cryogenics and Isotope Technologies
GNIR - Synoptic	GNIR/S/RO/01	SPRING 2 - Caciulata	RO	45.25	24.3167	285	River - river, perennial flow	[Reference: Popescu et al., 2014]	5d	Water - Surface Water - flowing	2011-08-14				-9.18	Institute of Cryogenics and Isotope Technologies	-61.3	Institute of Cryogenics and Isotope Technologies
GNIR - Synoptic	GNIR/S/RO/01	SPRING 4 - Calimanesti	RO	45.2333	24.3333	270	River - river, perennial flow	[Reference: Popescu et al., 2014]	6a	Water - Surface Water - flowing	2010-11-06				-9.26	Institute of Cryogenics and Isotope Technologies	-68.6	Institute of Cryogenics and Isotope Technologies
GNIR - Synoptic	GNIR/S/RO/01	SPRING 4 - Calimanesti	RO	45.2333	24.3333	270	River - river, perennial flow	[Reference: Popescu et al., 2014]	6b	Water - Surface Water - flowing	2011-02-27				-9.29	Institute of Cryogenics and Isotope Technologies	-62.5	Institute of Cryogenics and Isotope Technologies
GNIR - Synoptic	GNIR/S/RO/01	SPRING 4 - Calimanesti	RO	45.2333	24.3333	270	River - river, perennial flow	[Reference: Popescu et al., 2014]	6c	Water - Surface Water - flowing	2011-05-29				-8.76	Institute of Cryogenics and Isotope Technologies	-64.7	Institute of Cryogenics and Isotope Technologies
GNIR - Synoptic	GNIR/S/RO/01	SPRING 4 - Calimanesti	RO	45.2333	24.3333	270	River - river, perennial flow	[Reference: Popescu et al., 2014]	6d	Water - Surface Water - flowing	2011-08-14				-8.8	Institute of Cryogenics and Isotope Technologies	-67.2	Institute of Cryogenics and Isotope Technologies
GNIR - Synoptic	GNIR/S/RO/01	TOPOLOG - Gallicea	RO	45.9167	24.2667	223	River - river, perennial flow	[Reference: Popescu et al., 2014]	17a	Water - Surface Water - flowing	2010-11-09				-8.49	Institute of Cryogenics and Isotope Technologies	-63.9	Institute of Cryogenics and Isotope Technologies
GNIR - Synoptic	GNIR/S/RO/01	TOPOLOG - Gallicea	RO	45.9167	24.2667	223	River - river, perennial flow	[Reference: Popescu et al., 2014]	17b	Water - Surface Water - flowing	2011-02-21				-10.25	Institute of Cryogenics and Isotope Technologies	-71.6	Institute of Cryogenics and Isotope Technologies
GNIR - Synoptic	GNIR/S/RO/01	TOPOLOG - Gallicea	RO	45.9167	24.2667	223	River - river, perennial flow	[Reference: Popescu et al., 2014]	17c	Water - Surface Water - flowing	2011-05-04				-10.05	Institute of Cryogenics and Isotope Technologies	-68.5	Institute of Cryogenics and Isotope Technologies
GNIR - Synoptic	GNIR/S/RO/01	TOPOLOG - Gallicea	RO	45.9167	24.2667	223	River - river, perennial flow	[Reference: Popescu et al., 2014]	17d	Water - Surface Water - flowing	2011-05-31				-9.61	Institute of Cryogenics and Isotope Technologies	-72.1	Institute of Cryogenics and Isotope Technologies
GNIR - Synoptic	GNIR/S/RO/01	TOPOLOG - Gallicea	RO	45.9167	24.2667	223	River - river, perennial flow	[Reference: Popescu et al., 2014]	17e	Water - Surface Water - flowing	2011-08-09				-9.81	Institute of Cryogenics and Isotope Technologies	-70.7	Institute of Cryogenics and Isotope Technologies
GNIR - Synoptic	GNIR/S/SRB/01	DANUBE - Backa Palanka	RS	45.25	19.3833	92	River - unknown	[Reference: Miljevic et al. 2008]	DANUBE - Backa Palanka (N	Water - Surface Water - flowing	2004-08-02			1287 km from mouth	-11.07	Jozef Stefan Institute	-79.7	Jozef Stefan Institute
GNIR - Synoptic	GNIR/S/SRB/01	DANUBE - Upstream Novi Sad	RS	45.3333	19.85	89	River - unknown	[Reference: Miljevic et al. 2008]	DANUBE - Upstream Novi Sa	Water - Surface Water - flowing	2004-08-03			1258 km from mouth	-11.18	Jozef Stefan Institute	-79.5	Jozef Stefan Institute
GNIR - Synoptic	GNIR/S/SRB/01	DANUBE - Stari Slankamen	RS	45.1253	20.2394	85	River - unknown	[Reference: Miljevic et al. 2008]	DANUBE - Stari Slankamen	Water - Surface Water - flowing	2004-08-04			1215.5 km from mouth	-11.19	Jozef Stefan Institute	-80.1	Jozef Stefan Institute
GNIR - Synoptic	GNIR/S/SRB/01	DANUBE - Centa	RS	45.1083	20.3878	82	River - unknown	[Reference: Miljevic et al. 2008]	DANUBE - Centa (Downstrea	Water - Surface Water - flowing	2004-08-04			1208 km from mouth	-9.33	Jozef Stefan Institute	-66.3	Jozef Stefan Institute
GNIR - Synoptic	GNIR/S/SRB/01	DANUBE - Zemun	RS	44.85	20.3833	73	River - unknown	[Reference: Miljevic et al. 2008]	DANUBE - Zemun (Downstrea	Water - Surface Water - flowing	2004-08-05			1174 km from mouth	-10.71	Jozef Stefan Institute	-76.2	Jozef Stefan Institute
GNIR - Synoptic	GNIR/S/SRB/01	DANUBE - Downstream Pancevo	RS	44.8667	20.6333	70	River - unknown	[Reference: Miljevic et al. 2008]	DANUBE - Downstream Pance	Water - Surface Water - flowing	2004-08-05			1154.8 km from mouth	-10.44	Jozef Stefan Institute	-74.3	Jozef Stefan Institute
GNIR - Synoptic	GNIR/S/SRB/01	DANUBE - Vinca	RS	44.6667	20.6	69	River - unknown	[Reference: Miljevic et al. 2008]	DANUBE - Vinca	Water - Surface Water - flowing	2004-08-05			1145 km from mouth	-10.37	Jozef Stefan Institute	-73.5	Jozef Stefan Institute
GNIR - Synoptic	GNIR/S/SRB/01	DANUBE - Smedorovo	RS	44.6667	20.9333	68	River - unknown	[Reference: Miljevic et al. 2008]	DANUBE - Smedorovo (Upstr	Water - Surface Water - flowing	2004-08-06			1111 km from mouth	-10.29	Jozef Stefan Institute	-72.8	Jozef Stefan Institute
GNIR - Synoptic	GNIR/S/SRB/01	DANUBE - Banatska Palanka	RS	44.85	21.3333	64	River - unknown	[Reference: Miljevic et al. 2008]	DANUBE - Banatska Palanka	Water - Surface Water - flowing	2004-08-06			1076.6 km from mouth	-10.3	Jozef Stefan Institute	-73	Jozef Stefan Institute
GNIR - Synoptic	GNIR/S/SRB/01	DANUBE - Veliko Gradiste	RS	44.75	21.5167	63	River - unknown	[Reference: Miljevic et al. 2008]	DANUBE - Veliko Gradiste	Water - Surface Water - flowing	2004-08-06			1058 km from mouth	-10.3	Jozef Stefan Institute	-72.6	Jozef Stefan Institute
GNIR - Synoptic	GNIR/S/SRB/01	DANUBE - Golubac/Koronin	RS	44.6333	21.6333	62	River - unknown	[Reference: Miljevic et al. 2008]	DANUBE - Golubac/Koronin	Water - Surface Water - flowing	2004-08-06			1040 km from mouth	-10.21	Jozef Stefan Institute	-72.7	Jozef Stefan Institute
GNIR - Synoptic	GNIR/S/SRB/01	TISZA - Titel - 01	RS	45.2	20.3	75	River - unknown	[Reference: Miljevic et al. 2008]	TISZA - Titel	Water - Surface Water - flowing	2004-08-04			9.5 km from mouth	-8.86	Jozef Stefan Institute	-63.6	Jozef Stefan Institute
GNIR - Synoptic	GNIR/S/SRB/01	SAVA - Ostruznica - 01	RS	44.7167	20.3167	77	River - unknown	[Reference: Miljevic et al. 2008]	SAVA - Ostruznica	Water - Surface Water - flowing	2004-08-05			14 km from mouth	-9.16	Jozef Stefan Institute	-62.6	Jozef Stefan Institute
GNIR - Synoptic	GNIR/S/SRB/01	VELIKA MORAVA - Ljubicevski Most	RS	44.5847	21.117	73	River - unknown	[Reference: Miljevic et al. 2008]	VELIKA MORAVA - Ljubicevs	Water - Surface Water - flowing	2004-08-06			21.75 km from mouth	-9.34	Jozef Stefan Institute	-67.1	Jozef Stefan Institute
GNIR - Synoptic	GNIR/S/SRB/02	SAVA - Jamena - 02	RS	44.8783	19.0892	84	River - unknown	[Reference: Miljevic et al., 2008]	1L	Water - Surface Water - flowing	2006-08-21				-8.6	Jozef Stefan Institute	-61.2	Jozef Stefan Institute
GNIR - Synoptic	GNIR/S/SRB/02	SAVA - Jamena - 03	RS	44.8783	19.0892	84	River - unknown	[Reference: Miljevic et al., 2008]	1M	Water - Surface Water - flowing	2006-08-21				-8.9	Jozef Stefan Institute	-66.1	Jozef Stefan Institute
GNIR - Synoptic	GNIR/S/SRB/02	SAVA - Jamena - 04	RS	44.8783	19.0892	84	River - unknown	[Reference: Miljevic et al., 2008]	1R	Water - Surface Water - flowing	2006-08-21				-9	Jozef Stefan Institute	-65.3	Jozef Stefan Institute
GNIR - Synoptic	GNIR/S/SRB/02	SAVA - Sremska Mitrovica - 02	RS	44.9653	19.6003	80	River - unknown	[Reference: Miljevic et al., 2008]	2L	Water - Surface Water - flowing	2006-08-22				-9.1	Jozef Stefan Institute	-65.5	Jozef Stefan Institute
GNIR - Synoptic	GNIR/S/SRB/02	SAVA - Sremska Mitrovica - 03	RS	44.9653	19.6003	80	River - unknown	[Reference: Miljevic et al., 2008]	2M	Water - Surface Water - flowing	2006-08-22				-8.9	Jozef Stefan Institute	-65.9	Jozef Stefan Institute
GNIR - Synoptic	GNIR/S/SRB/02	SAVA - Sremska Mitrovica - 04	RS	44.9653	19.6003	80	River - unknown	[Reference: Miljevic et al., 2008]	2R	Water - Surface Water - flowing	2006-08-22				-9	Jozef Stefan Institute	-65.1	Jozef Stefan Institute
GNIR - Synoptic	GNIR/S/SRB/02	SAVA - Sabac - 01	RS	44.7714	19.7044	79	River - unknown	[Reference: Miljevic et al., 2008]	3L	Water - Surface Water - flowing	2006-08-23				-8.7	Jozef Stefan Institute	-62.2	Jozef Stefan Institute
GNIR - Synoptic	GNIR/S/SRB/02	SAVA - Sabac - 02	RS	44.7714	19.7044	79	River - unknown	[Reference: Miljevic et al., 2008]	3M	Water - Surface Water - flowing	2006-08-23				-9	Jozef Stefan Institute	-64.1	Jozef Stefan Institute
GNIR - Synoptic	GNIR/S/SRB/02	SAVA - Sabac - 03	RS	44.7714	19.7044	79	River - unknown	[Reference: Miljevic et al., 2008]	3R	Water - Surface Water - flowing	2006-08-23				-8.7	Jozef Stefan Institute	-60.6	Jozef Stefan Institute
GNIR - Synoptic	GNIR/S/SRB/02	SAVA - Ostruznica - 02	RS	44.7219	20.3042	78	River - unknown	[Reference: Miljevic et al., 2008]	4L	Water - Surface Water - flowing	2006-08-23				-8.8	Jozef Stefan Institute	-64.3	Jozef Stefan Institute
GNIR - Synoptic	GNIR/S/SRB/02	SAVA - Ostruznica - 03	RS	44.7219	20.3042	78	River - unknown	[Reference: Miljevic et al., 2008]	4R	Water - Surface Water - flowing	2006-08-23				-8.7	Jozef Stefan Institute	-64.4	Jozef Stefan Institute
GNIR - Synoptic	GNIR/S/TJ/02	SIMIGANJ - 01	TJ	38.6	69	863	River - river, perennial flow	[Reference: Liu et al., 2015]	S-100	Water - Surface Water - flowing	2010-05-02				-11	Chinese Academy of Sciences	-70.9	Chinese Academy of Sciences
GNIR - Synoptic	GNIR/S/TJ/02	VAKHSH - Tributary - 01	TJ	38.7	69.8	1067	River - river, perennial flow	[Reference: Liu et al., 2015]	S-101	Water - Surface Water - flowing	2010-05-02				-14.2	Chinese Academy of Sciences	-99.3	Chinese Academy of Sciences
GNIR - Synoptic	GNIR/S/TJ/02	VAKHSH - Tributary - 02	TJ	38.7	69.8	1067	River - river, perennial flow	[Reference: Liu et al., 2015]	S-102	Water - Surface Water - flowing	2010-05-02				-10.9	Chinese Academy of Sciences	-71.9	Chinese Academy of Sciences
GNIR - Synoptic	GNIR/S/TJ/02	VAKHSH - Tributary - 03	TJ	38.9	70	1167	River - river, perennial flow	[Reference: Liu et al., 2015]	S-103	Water - Surface Water - flowing	2010-05-02				-14.4	Chinese Academy of Sciences	-101.1	Chinese Academy of Sciences
GNIR - Synoptic	GNIR/S/TJ/02	VAKHSH - Tributary - 04	TJ	38.9	70	1155	River - river, perennial flow	[Reference: Liu et al., 2015]	S-104	Water - Surface Water - flowing	2010-05-02				-14.6	Chinese Academy of Sciences	-102	Chinese Academy of Sciences
GNIR - Synoptic	GNIR/S/TJ/02	VAKHSH - Tributary - 05	TJ	38.9	70	1155	River - river, perennial flow	[Reference: Liu et al., 2015]	S-105A	Water - Surface Water - flowing	2010-05-02				-14.1	Chinese Academy of Sciences	-97	Chinese Academy of Sciences
GNIR - Synoptic	GNIR/S/TJ/02	OBIKHINGOU - Tributary - 01	TJ	38.8	70.3	1480	River - river, perennial flow	[Reference: Liu et al., 2015]	S-105B	Water - Surface Water - flowing	2011-08-05				-10.9	Chinese Academy of Sciences	-71.2	Chinese Academy of Sciences
GNIR - Synoptic	GNIR/S/TJ/02	OBIKHINGOU - Tributary - 02	TJ	38.7	70.4	1553	River - river, perennial flow	[Reference: Liu et al., 2015]	S-106	Water - Surface Water - flowing	2010-05-02				-13.9	Chinese Academy of Sciences	-97	Chinese Academy of Sciences
GNIR - Synoptic	GNIR/S/TJ/02	OBIKHINGOU - Tributary - 03	TJ	38.7	70.5	1664	River - river, perennial flow	[Reference: Liu et al., 2015]	S-107	Water - Surface Water - flowing	2011-08-06				-10.6	Chinese Academy of Sciences	-69.1	Chinese Academy of Sciences
GNIR - Synoptic	GNIR/S/TJ/02	OBIKHINGOU - Tributary - 04	TJ	38.7	70.6	1676	River - river, perennial flow	[Reference: Liu et al., 2015]	S-108	Water - Surface Water - flowing	2011-08-06				-14.1	Chinese Academy of Sciences	-97.2	Chinese Academy of Sciences
GNIR - Synoptic	GNIR/S/TJ/02	OBIKHINGOU - Tributary - 05	TJ	38.7	70.7	1905	River - river, perennial flow	[Reference: Liu et al., 2015]	S-109	Water - Surface Water - flowing	2011-08-06				-12.3	Chinese Academy of Sciences	-83.7	Chinese Academy of Sciences
GNIR - Synoptic	GNIR/S/TJ/02	OBIKHINGOU - Tributary - 06	TJ	38.7	70.7	2085	River - river, perennial flow	[Reference: Liu et al., 2015]	S-110	Water - Surface Water - flowing	2010-05-02				-12.1	Chinese Academy of Sciences	-83	Chinese Academy of Sciences
GNIR - Synoptic	GNIR/S/TJ/02	OBIKHINGOU - Tributary - 07	TJ	38.7	70.7	2181	River - river, perennial flow	[Reference: Liu et al., 2015]	S-111	Water - Surface Water - flowing	2011-08-06				-12.1	Chinese Academy of Sciences	-82.2	Chinese Academy of Sciences
GNIR - Synoptic	GNIR/S/TJ/02	OBIKHINGOU - Tributary - 08	TJ	38.6	70.7	3111	River - river, perennial flow	[Reference: Liu et al., 2015]	S-113	Water - Surface Water - flowing	2011-08-06				-12.5	Chinese Academy of Sciences	-84.2	Chinese Academy of Sciences
GNIR - Synoptic	GNIR/S/TJ/02	OBIKHINGOU - Tributary - 09	TJ	38.7	70.7	2508	River - river, perennial flow	[Reference: Liu et al., 2015]	S-112	Water - Surface Water - flowing	2011-08-06				-12.6	Chinese Academy of Sciences	-86.3	Chinese Academy of Sciences
GNIR - Synoptic	GNIR/S/TJ/02	OBIKHINGOU - Tributary - 10	TJ	38.6	70.8	2834	River - river, perennial flow	[Reference: Liu et al., 2015]	S-114	Water - Surface Water - flowing	2011-08-06				-12.5	Chinese Academy of Sciences	-86	Chinese Academy of Sciences
GNIR - Synoptic	GNIR/S/TJ/02	OBIKHINGOU - 01	TJ	38.5	70.8	1427	River - river, perennial flow	[Reference: Liu et al., 2015]	S-117	Water - Surface Water - flowing	2011-08-06				-12.4	Chinese Academy of Sciences	-83.1	Chinese Academy of Sciences
GNIR - Synoptic	GNIR/S/TJ/02	OBIKHINGOU - 02	TJ	38.5	70.8	1894	River - river, perennial flow	[Reference: Liu et al., 2015]	S-115	Water - Surface Water - flowing	2011-08-06				-12.2	Chinese Academy of Sciences	-81.9	Chinese Academy of Sciences
GNIR - Synoptic	GNIR/S/TJ/02	OBIKHINGOU - 03	TJ	38.5	70.8	1687	River - river, perennial flow	[Reference: Liu et al., 2015]	S-116	Water - Surface Water - flowing	2011-08-06				-12.4	Chinese Academy of Sciences	-83.2	Chinese Academy of Sciences
GNIR - Synoptic	GNIR/S/TJ/02	PANJ - Tributary - 01	TJ	38.4	71.1	1487	River - river, perennial flow	[Reference: Liu et al., 2015]	S-118	Water - Surface Water - flowing	2011-08-06				-13.1	Chinese Academy of Sciences	-89	Chinese Academy of Sciences
GNIR - Synoptic	GNIR/S/TJ/02	PANJ - Tributary - 02	TJ	38.4	71.1	1424	River - river, perennial flow	[Reference: Liu et al., 2015]	S-119	Water - Surface Water - flowing	2011-08-07				-12.9	Chinese Academy of Sciences	-88.7	Chinese Academy of Sciences
GNIR - Synoptic	GNIR/S/TJ/02	PANJ - Tributary - 03	TJ	38.4	71.2	1482	River - river, perennial flow	[Reference: Liu et al., 2015]	S-120	Water - Surface Water - flowing	2011-08-07				-13.4	Chinese Academy of Sciences	-92	Chinese Academy of Sciences
GNIR - Synoptic	GNIR/S/TJ/02	PANJ - Tributary - 04	TJ	38.3	71.2	1507	River - river, perennial flow	[Reference: Liu et al., 2015]	S-121	Water - Surface Water - flowing	2011-08-07				-15.1	Chinese Academy of Sciences	-108.2	Chinese Academy of Sciences
GNIR - Synoptic	GNIR/S/TJ/02	PANJ - Tributary - 05	TJ	38.1	71.3	1705	River - river, perennial flow	[Reference: Liu et al., 2015]	S-134	Water - Surface Water - flowing	2011-08-09				-15.2	Chinese Academy of Sciences	-109.7	Chinese Academy of Sciences
GNIR - Synoptic	GNIR/S/TJ/02	PANJ - 01	TJ	37.9	71.3	1987	River - river, perennial flow	[Reference: Liu et al., 2015]	S-135	Water - Surface Water - flowing	2011-08-09				-15.4	Chinese Academy of Sciences	-111.4	Chinese Academy of Sciences
GNIR - Synoptic	GNIR/S/TJ/02	YAZGULYAM - Tributary - 01	TJ	38.2	71.4	1660	River - river, perennial flow	[Reference: Liu et al., 2015]	S-133	Water - Surface Water - flowing	2011-08-09				-15	Chinese Academy of Sciences	-105.3	Chinese Academy of Sciences
GNIR - Synoptic	GNIR/S/TJ/02	VANJ - Tributary - 01	TJ	38.3	71.4	1569	River - river, perennial flow	[Reference: Liu et al., 2015]	S-122	Water - Surface Water - flowing	2010-05-02				-14.7	Chinese Academy of Sciences	-102.5	Chinese Academy of Sciences
GNIR - Synoptic	GNIR/S/TJ/02	VANJ - Tributary - 02	TJ	38.3	71.4	1693	River - river, perennial flow	[Reference: Liu et al., 2015]	S-123	Water - Surface Water - flowing	2011-08-07				-12.3	Chinese Academy of Sciences	-83.7	Chinese Academy of Sciences
GNIR - Synoptic	GNIR/S/TJ/02	PANJ - 02	TJ	37.6	71.5	2056	River - river, perennial flow	[Reference: Liu et al., 2015]	S-141	Water - Surface Water - flowing	2011-08-09				-14.9	Chinese Academy of Sciences	-107.3	Chinese Academy of Sciences
GNIR - Synoptic	GNIR/S/TJ/02	PANJ - Tributary - 06	TJ	37.7	71.6	2071	River - river, perennial flow	[Reference: Liu et al., 2015]	S-140	Water - Surface Water - flowing	2011-08-09				-14	Chinese Academy of Sciences	-99.3	Chinese Academy of Sciences
GNIR - Synoptic	GNIR/S/TJ/02	VANJ - Tributary - 03	TJ	38.4	71.6	1854	River - river, perennial flow	[Reference: Liu et al., 2015]	S-124	Water - Surface Water - flowing	2011-08-07				-13.8	Chinese Academy of Sciences	-94.3	Chinese Academy of Sciences
GNIR - Synoptic	GNIR/S/TJ/02	PANJ - Tributary - 07	TJ	37.8	71.6	2029	River - river, perennial flow	[Reference: Liu et al., 2015]	S-139	Water - Surface Water - flowing	2011-08-09				-14.8	Chinese Academy of Sciences	-106.8	Chinese Academy of Sciences
GNIR - Synoptic	GNIR/S/TJ/02	PANJ - Tributary - 08	TJ	37.8	71.6	2035	River - river, perennial flow	[Reference: Liu et al., 2015]	S-138	Water - Surface Water - flowing	2011-08-09				-14.4	Chinese Academy of Sciences	-102.8	Chinese Academy of Sciences
GNIR - Synoptic	GNIR/S/TJ/02	PANJ - Tributary - 09	TJ	37.9	71.6	2010	River - river, perennial flow	[Reference: Liu et al., 2015]	S-136	Water - Surface Water - flowing	2011-08-09				-16.5	Chinese Academy of Sciences	-120.9	Chinese Academy of Sciences
GNIR - Synoptic	GNIR/S/TJ/02	PANJ - Tributary - 10	TJ	37.9	71.6	2019	River - river, perennial flow	[Reference: Liu et al., 2015]	S-137	Water - Surface Water - flowing	2011-08-09				-14.6	Chinese Academy of Sciences	-103.4	Chinese Academy of Sciences
GNIR - Synoptic	GNIR/S/TJ/02	VANJ - Tributary - 04	TJ	38.5	71.6	1958	River - river, perennial flow	[Reference: Liu et al., 2015]	S-125	Water - Surface Water - flowing	2010-05-02				-14	Chinese Academy of Sciences	-98	Chinese Academy of Sciences
GNIR - Synoptic	GNIR/S/TJ/02	GUNT - 01	TJ	37.5	71.6	2219	River - river, perennial flow	[Reference: Liu et al., 2015]	S-142	Water - Surface Water - flowing	2011-08-01				-15.8	Chinese Academy of Sciences	-115.6	Chinese Academy of Sciences
GNIR - Synoptic	GNIR/S/TJ/02	VANJ - Tributary - 05	TJ	38.5	71.7	1963	River - river, perennial flow	[Reference: Liu et al., 2015]	S-126	Water - Surface Water - flowing	2010-05-02				-14.9	Chinese Academy of Sciences	-103.7	Chinese Academy of Sciences
GNIR - Synoptic	GNIR/S/TJ/02	VANJ - Tributary - 06	TJ	38.5	71.7	2043	River - river, perennial flow	[Reference: Liu et al., 2015]	S-127	Water - Surface Water - flowing	2010-05-02				-14.8	Chinese Academy of Sciences	-102.4	Chinese Academy of Sciences
GNIR - Synoptic	GNIR/S/TJ/02	VANJ - Tributary - 07	TJ	38.6	71.8	2082	River - river, perennial flow	[Reference: Liu et al., 2015]	S-128	Water - Surface Water - flowing	2011-08-07				-14	Chinese Academy of Sciences	-97.4	Chinese Academy of Sciences
GNIR - Synoptic	GNIR/S/TJ/02	GUNT - Tributary - 01	TJ	37.7	71.8	2551	River - river, perennial flow	[Reference: Liu et al., 2015]	S-143	Water - Surface Water - flowing	2011-08-01				-14.1	Chinese Academy of Sciences	-99.3	Chinese Academy of Sciences
GNIR - Synoptic	GNIR/S/TJ/02	VANJ - Tributary - 08	TJ	38.6	71.8	2130	River - river, perennial flow	[Reference: Liu et al., 2015]	S-129	Water - Surface Water - flowing	2011-08-07				-14.8	Chinese Academy of Sciences	-104.2	Chinese Academy of Sciences
GNIR - Synoptic	GNIR/S/TJ/02	GUNT - 02	TJ	37.7	71.9	2585	River - river, perennial flow	[Reference: Liu et al., 2015]	S-144	Water - Surface Water - flowing	2011-08-01				-15.9	Chinese Academy of Sciences	-116.5	Chinese Academy of Sciences
GNIR - Synoptic	GNIR/S/TJ/02	GUNT - 03	TJ	37.7	71.9	2616	River - river, perennial flow	[Reference: Liu et al., 2015]	S-145	Water - Surface Water - flowing	2011-08-01				-14.4	Chinese Academy of Sciences	-101.1	Chinese Academy of Sciences
GNIR - Synoptic	GNIR/S/TJ/02	VANJ - Tributary - 09	TJ	38.6	71.9	2293	River - river, perennial flow	[Reference: Liu et al., 2015]	S-130	Water - Surface Water - flowing	2011-08-07				-14.9	Chinese Academy of Sciences	-105	Chinese Academy of Sciences
GNIR - Synoptic	GNIR/S/TJ/02	GUNT - Tributary - 02	TJ	37.7	72	2701	River - river, perennial flow	[Reference: Liu et al., 2015]	S-147	Water - Surface Water - flowing	2011-08-01				-16.1	Chinese Academy of Sciences	-118.3	Chinese Academy of Sciences
GNIR - Synoptic	GNIR/S/TJ/02	GUNT - Tributary - 02	TJ	37.7	72	2701	River - river, perennial flow	[Reference: Liu et al., 2015]	S-146	Water - Surface Water - flowing	2011-08-01				-15.2	Chinese Academy of Sciences	-107.5	Chinese Academy of Sciences
GNIR - Synoptic	GNIR/S/TJ/02	VANJ - Tributary - 10	TJ	38.7	72	2507	River - river, perennial flow	[Reference: Liu et al., 2015]	S-131	Water - Surface Water - flowing	2011-08-08				-14.4	Chinese Academy of Sciences	-100.4	Chinese Academy of Sciences
GNIR - Synoptic	GNIR/S/TJ/02	VANJ - Tributary - 11	TJ	38.7	72.1	2646	River - river, perennial flow	[Reference: Liu et al., 2015]	S-132	Water - Surface Water - flowing	2011-08-08				-15.4	Chinese Academy of Sciences	-108.3	Chinese Academy of Sciences
GNIR - Synoptic	GNIR/S/TJ/02	GUNT - 04	TJ	37.7	72.2	3006	River - river, perennial flow	[Reference: Liu et al., 2015]	S-149	Water - Surface Water - flowing	2011-08-01				-16.5	Chinese Academy of Sciences	-122.7	Chinese Academy of Sciences
GNIR - Synoptic	GNIR/S/TJ/02	GUNT - 04	TJ	37.7	72.2	3006	River - river, perennial flow	[Reference: Liu et al., 2015]	S-148	Water - Surface Water - flowing	2011-08-01				-16.1	Chinese Academy of Sciences	-117.1	Chinese Academy of Sciences
GNIR - Synoptic	GNIR/S/TJ/02	GUNT - Tributary - 06	TJ	37.7	72.4	3193	River - river, perennial flow	[Reference: Liu et al., 2015]	S-151	Water - Surface Water - flowing	2011-08-01				-16.4	Chinese Academy of Sciences	-122.9	Chinese Academy of Sciences
GNIR - Synoptic	GNIR/S/TJ/02	GUNT - Tributary - 06	TJ	37.7	72.4	3193	River - river, perennial flow	[Reference: Liu et al., 2015]	S-150	Water - Surface Water - flowing	2011-08-01				-16	Chinese Academy of Sciences	-121.5	Chinese Academy of Sciences
GNIR - Synoptic	GNIR/S/TJ/02	GUNT - Tributary - 03	TJ	37.7	72.5	3404	River - river, perennial flow	[Reference: Liu et al., 2015]	S-152	Water - Surface Water - flowing	2011-08-01				-17	Chinese Academy of Sciences	-126.7	Chinese Academy of Sciences
GNIR - Synoptic	GNIR/S/TJ/02	GUNT - Tributary - 04	TJ	37.6	72.6	3695	River - river, perennial flow	[Reference: Liu et al., 2015]	S-153	Water - Surface Water - flowing	2011-08-01				-16.4	Chinese Academy of Sciences	-120.6	Chinese Academy of Sciences
GNIR - Synoptic	GNIR/S/TJ/02	GUNT - Tributary - 05	TJ	37.5	72.7	3928	River - river, perennial flow	[Reference: Liu et al., 2015]	S-154	Water - Surface Water - flowing	2011-08-01				-15.6	Chinese Academy of Sciences	-118.5	Chinese Academy of Sciences
GNIR - Synoptic	GNIR/S/TJ/02	PANJ - Tributary - 11	TJ	37.4	72.8	4523	River - river, perennial flow	[Reference: Liu et al., 2015]	S-156	Water - Surface Water - flowing	2011-08-01				-16.9	Chinese Academy of Sciences	-125.2	Chinese Academy of Sciences
GNIR - Synoptic	GNIR/S/TJ/02	PANJ - Tributary - 12	TJ	37.4	72.9	4973	River - river, perennial flow	[Reference: Liu et al., 2015]	S-155	Water - Surface Water - flowing	2011-08-01				-17.8	Chinese Academy of Sciences	-131.2	Chinese Academy of Sciences
GNIR - Synoptic	GNIR/S/TJ/02	PANJ - Tributary - 13	TJ	37.5	72.9	4144	River - river, perennial flow	[Reference: Liu et al., 2015]	S-157	Water - Surface Water - flowing	2011-08-01				-15.9	Chinese Academy of Sciences	-119.8	Chinese Academy of Sciences
GNIR - Synoptic	GNIR/S/TJ/02	PANJ - Tributary - 14	TJ	37.5	73	4039	River - river, perennial flow	[Reference: Liu et al., 2015]	S-158	Water - Surface Water - flowing	2011-08-01				-16.5	Chinese Academy of Sciences	-125.7	Chinese Academy of Sciences
GNIR - Synoptic	GNIR/S/TJ/02	PANJ - Tributary - 15	TJ	37.7	73.3	3916	River - river, perennial flow	[Reference: Liu et al., 2015]	S-159	Water - Surface Water - flowing	2011-08-01				-15.3	Chinese Academy of Sciences	-117.6	Chinese Academy of Sciences
GNIR - Synoptic	GNIR/S/TJ/02	PANJ - Tributary - 16	TJ	38.6	73.6	4413	River - river, perennial flow	[Reference: Liu et al., 2015]	S-167	Water - Surface Water - flowing	2011-08-01				-16.4	Chinese Academy of Sciences	-125	Chinese Academy of Sciences
GNIR - Synoptic	GNIR/S/TJ/02	PANJ - Tributary - 17	TJ	38.5	73.8	4022	River - river, perennial flow	[Reference: Liu et al., 2015]	S-166	Water - Surface Water - flowing	2011-08-01				-17.4	Chinese Academy of Sciences	-129.1	Chinese Academy of Sciences
GNIR - Synoptic	GNIR/S/TJ/02	PANJ - Tributary - 18	TJ	38	73.9	3813	River - river, perennial flow	[Reference: Liu et al., 2015]	S-160	Water - Surface Water - flowing	2011-08-01				-14.8	Chinese Academy of Sciences	-110.6	Chinese Academy of Sciences
GNIR - Synoptic	GNIR/S/TJ/02	PANJ - Tributary - 19	TJ	38.4	74	3877	River - river, perennial flow	[Reference: Liu et al., 2015]	S-165	Water - Surface Water - flowing	2011-08-01				-15.4	Chinese Academy of Sciences	-113	Chinese Academy of Sciences
GNIR - Synoptic	GNIR/S/TJ/02	PANJ - Tributary - 20	TJ	38.4	74	3878	River - river, perennial flow	[Reference: Liu et al., 2015]	S-164	Water - Surface Water - flowing	2011-08-01				-14.4	Chinese Academy of Sciences	-104.8	Chinese Academy of Sciences
GNIR - Synoptic	GNIR/S/TJ/02	PANJ - Tributary - 21	TJ	38.3	74.1	3725	River - river, perennial flow	[Reference: Liu et al., 2015]	S-163	Water - Surface Water - flowing	2011-08-01				-17	Chinese Academy of Sciences	-127.1	Chinese Academy of Sciences
GNIR - Synoptic	GNIR/S/TJ/02	KARAKUL - Tributary - 01	TJ	39.2	73.3	3964	River - river, perennial flow	[Reference: Liu et al., 2015]	S-175	Water - Surface Water - flowing	2011-08-01				-17.7	Chinese Academy of Sciences	-132.7	Chinese Academy of Sciences
GNIR - Synoptic	GNIR/S/TJ/02	KARAKUL - Tributary - 02	TJ	38.8	73.5	4089	River - river, perennial flow	[Reference: Liu et al., 2015]	S-169	Water - Surface Water - flowing	2011-08-01				-16.8	Chinese Academy of Sciences	-126.3	Chinese Academy of Sciences
GNIR - Synoptic	GNIR/S/TJ/02	KARAKUL - Tributary - 03	TJ	38.9	73.5	3988	River - river, perennial flow	[Reference: Liu et al., 2015]	S-170	Water - Surface Water - flowing	2011-08-01				-15.4	Chinese Academy of Sciences	-112.8	Chinese Academy of Sciences
GNIR - Synoptic	GNIR/S/TJ/02	KARAKUL - Tributary - 04	TJ	38.6	73.5	4266	River - river, perennial flow	[Reference: Liu et al., 2015]	S-168	Water - Surface Water - flowing	2011-08-01				-17.5	Chinese Academy of Sciences	-129.3	Chinese Academy of Sciences
GNIR - Synoptic	GNIR/S/TJ/02	KARAKUL - Tributary - 05	TJ	39	73.6	3864	River - river, perennial flow	[Reference: Liu et al., 2015]	S-173	Water - Surface Water - flowing	2011-08-01				-14.9	Chinese Academy of Sciences	-108.1	Chinese Academy of Sciences
GNIR - Synoptic	GNIR/S/US/07	AGULOWAK - (AK)	US	59.4091	-158.91		River - stream, perennial flow	[Partner: University of Washington, IsoLab]	20110610a	Water - Surface Water - flowing	2011-06-10				-14.4415	University of Washington, IsoLab	-109.235	University of Washington, IsoLab
GNIR - Synoptic	GNIR/S/US/07	AGULOWAK - (AK)	US	59.4091	-158.91		River - stream, perennial flow	[Partner: University of Washington, IsoLab]	20110615a	Water - Surface Water - flowing	2011-06-15				-14.1893	University of Washington, IsoLab	-107.751	University of Washington, IsoLab
GNIR - Synoptic	GNIR/S/US/07	AGULOWAK - (AK)	US	59.4091	-158.91		River - stream, perennial flow	[Partner: University of Washington, IsoLab]	20110615b	Water - Surface Water - flowing	2011-06-15				-14.2011	University of Washington, IsoLab	-107.593	University of Washington, IsoLab
GNIR - Synoptic	GNIR/S/US/07	AGULOWAK - (AK)	US	59.4091	-158.91		River - stream, perennial flow	[Partner: University of Washington, IsoLab]	20110725a	Water - Surface Water - flowing	2011-07-25				-14.2372	University of Washington, IsoLab	-107.397	University of Washington, IsoLab
GNIR - Synoptic	GNIR/S/US/07	AGULOWAK - (AK)	US	59.4091	-158.91		River - stream, perennial flow	[Partner: University of Washington, IsoLab]	20110822a	Water - Surface Water - flowing	2011-08-22				-14.2614	University of Washington, IsoLab	-108.374	University of Washington, IsoLab
GNIR - Synoptic	GNIR/S/US/07	AGULOWAK - (AK)	US	59.4091	-158.91		River - stream, perennial flow	[Partner: University of Washington, IsoLab]	20120821a	Water - Surface Water - flowing	2012-08-21				-14.4143	University of Washington, IsoLab	-108.501	University of Washington, IsoLab
GNIR - Synoptic	GNIR/S/US/07	AGULOWAK - (AK)	US	59.4091	-158.91		River - stream, perennial flow	[Partner: University of Washington, IsoLab]	20120821b	Water - Surface Water - flowing	2012-08-21				-14.4698	University of Washington, IsoLab	-108.909	University of Washington, IsoLab
GNIR - Synoptic	GNIR/S/US/07	AGULOWAK - (AK)	US	59.4091	-158.91		River - stream, perennial flow	[Partner: University of Washington, IsoLab]	20120910a	Water - Surface Water - flowing	2012-09-10				-14.249	University of Washington, IsoLab	-109.114	University of Washington, IsoLab
GNIR - Synoptic	GNIR/S/US/07	AGULOWAK - (AK)	US	59.4091	-158.91		River - stream, perennial flow	[Partner: University of Washington, IsoLab]	20120910b	Water - Surface Water - flowing	2012-09-10				-14.3208	University of Washington, IsoLab	-108.489	University of Washington, IsoLab
GNIR - Synoptic	GNIR/S/US/07	AGULUKPAK - (AK)	US	59.5763	-158.532		River - stream, perennial flow	[Partner: University of Washington, IsoLab]	20110610b	Water - Surface Water - flowing	2011-06-10				-14.4093	University of Washington, IsoLab	-109.791	University of Washington, IsoLab
GNIR - Synoptic	GNIR/S/US/07	AGULUKPAK - (AK)	US	59.5763	-158.532		River - stream, perennial flow	[Partner: University of Washington, IsoLab]	20110909a	Water - Surface Water - flowing	2011-09-09				-14.5456	University of Washington, IsoLab	-109.782	University of Washington, IsoLab
GNIR - Synoptic	GNIR/S/US/07	AGULUKPAK - (AK)	US	59.5763	-158.532		River - stream, perennial flow	[Partner: University of Washington, IsoLab]	20130910a	Water - Surface Water - flowing	2013-09-10				-14.1541	University of Washington, IsoLab	-108.036	University of Washington, IsoLab
GNIR - Synoptic	GNIR/S/US/07	AGULUKPAK - (AK)	US	59.5763	-158.532		River - stream, perennial flow	[Partner: University of Washington, IsoLab]	20130910b	Water - Surface Water - flowing	2013-09-10				-14.2994	University of Washington, IsoLab	-107.825	University of Washington, IsoLab
GNIR - Synoptic	GNIR/S/US/07	ALLAH CREEK - (AK)	US	59.43	-158.66		River - stream, perennial flow	[Partner: University of Washington, IsoLab]	20110608a	Water - Surface Water - flowing	2011-06-08				-14.4215	University of Washington, IsoLab	-108.32	University of Washington, IsoLab
GNIR - Synoptic	GNIR/S/US/07	ALLAH CREEK - (AK)	US	59.43	-158.66		River - stream, perennial flow	[Partner: University of Washington, IsoLab]	20110720a	Water - Surface Water - flowing	2011-07-20				-14.3546	University of Washington, IsoLab	-107.719	University of Washington, IsoLab
GNIR - Synoptic	GNIR/S/US/07	ALLAH CREEK - (AK)	US	59.43	-158.66		River - stream, perennial flow	[Partner: University of Washington, IsoLab]	20110811a	Water - Surface Water - flowing	2011-08-11				-14.227	University of Washington, IsoLab	-107.953	University of Washington, IsoLab
GNIR - Synoptic	GNIR/S/US/07	ALLAH CREEK - (AK)	US	59.43	-158.66		River - stream, perennial flow	[Partner: University of Washington, IsoLab]	20110910a	Water - Surface Water - flowing	2011-09-10				-14.3912	University of Washington, IsoLab	-107.636	University of Washington, IsoLab
GNIR - Synoptic	GNIR/S/US/07	ALLAH CREEK - (AK)	US	59.43	-158.66		River - stream, perennial flow	[Partner: University of Washington, IsoLab]	20120608a	Water - Surface Water - flowing	2012-06-08				-15.2993	University of Washington, IsoLab	-113.229	University of Washington, IsoLab
GNIR - Synoptic	GNIR/S/US/07	ALLAH CREEK - (AK)	US	59.43	-158.66		River - stream, perennial flow	[Partner: University of Washington, IsoLab]	20120608b	Water - Surface Water - flowing	2012-06-08				-15.0534	University of Washington, IsoLab	-112.215	University of Washington, IsoLab
GNIR - Synoptic	GNIR/S/US/07	ALLAH CREEK - (AK)	US	59.43	-158.66		River - stream, perennial flow	[Partner: University of Washington, IsoLab]	20120814a	Water - Surface Water - flowing	2012-08-14				-14.927	University of Washington, IsoLab	-111.035	University of Washington, IsoLab
GNIR - Synoptic	GNIR/S/US/07	ALLAH CREEK - (AK)	US	59.43	-158.66		River - stream, perennial flow	[Partner: University of Washington, IsoLab]	20120814b	Water - Surface Water - flowing	2012-08-14				-14.7966	University of Washington, IsoLab	-111.001	University of Washington, IsoLab
GNIR - Synoptic	GNIR/S/US/07	ALLAH CREEK - (AK)	US	59.43	-158.66		River - stream, perennial flow	[Partner: University of Washington, IsoLab]	20120815a	Water - Surface Water - flowing	2012-08-15				-14.7214	University of Washington, IsoLab	-108.998	University of Washington, IsoLab
GNIR - Synoptic	GNIR/S/US/07	ALLAH CREEK - (AK)	US	59.43	-158.66		River - stream, perennial flow	[Partner: University of Washington, IsoLab]	20120816a	Water - Surface Water - flowing	2012-08-16				-14.7441	University of Washington, IsoLab	-109.634	University of Washington, IsoLab
GNIR - Synoptic	GNIR/S/US/07	ALLAH CREEK - (AK)	US	59.43	-158.66		River - stream, perennial flow	[Partner: University of Washington, IsoLab]	20120910c	Water - Surface Water - flowing	2012-09-10				-14.7217	University of Washington, IsoLab	-109.183	University of Washington, IsoLab
GNIR - Synoptic	GNIR/S/US/07	ALLAH CREEK - (AK)	US	59.43	-158.66		River - stream, perennial flow	[Partner: University of Washington, IsoLab]	20120910d	Water - Surface Water - flowing	2012-09-10				-14.483	University of Washington, IsoLab	-110.77	University of Washington, IsoLab
GNIR - Synoptic	GNIR/S/US/07	ALLAH CREEK - (AK)	US	59.43	-158.66		River - stream, perennial flow	[Partner: University of Washington, IsoLab]	20130830a	Water - Surface Water - flowing	2013-08-30				-14.5687	University of Washington, IsoLab	-107.648	University of Washington, IsoLab
GNIR - Synoptic	GNIR/S/US/07	ALLAH CREEK - (AK)	US	59.43	-158.66		River - stream, perennial flow	[Partner: University of Washington, IsoLab]	20130830b	Water - Surface Water - flowing	2013-08-30				-14.5954	University of Washington, IsoLab	-107.708	University of Washington, IsoLab
GNIR - Synoptic	GNIR/S/US/07	ALLAH CREEK - (AK)	US	59.43	-158.66		River - stream, perennial flow	[Partner: University of Washington, IsoLab]	20130912a	Water - Surface Water - flowing	2013-09-12				-14.1436	University of Washington, IsoLab	-104.783	University of Washington, IsoLab
GNIR - Synoptic	GNIR/S/US/07	ALLAH CREEK - (AK)	US	59.43	-158.66		River - stream, perennial flow	[Partner: University of Washington, IsoLab]	20130912b	Water - Surface Water - flowing	2013-09-12				-14.1997	University of Washington, IsoLab	-105.083	University of Washington, IsoLab
GNIR - Synoptic	GNIR/S/US/07	BEAR CREEK - Lake Aleknagik Tributary (AK)	US	59.3	-158.78		River - stream, perennial flow	[Partner: University of Washington, IsoLab]	20110604a	Water - Surface Water - flowing	2011-06-04				-14.3125	University of Washington, IsoLab	-106.393	University of Washington, IsoLab
GNIR - Synoptic	GNIR/S/US/07	BEAR CREEK - Lake Aleknagik Tributary (AK)	US	59.3	-158.78		River - stream, perennial flow	[Partner: University of Washington, IsoLab]	20110701a	Water - Surface Water - flowing	2011-07-01				-14.2615	University of Washington, IsoLab	-105.783	University of Washington, IsoLab
GNIR - Synoptic	GNIR/S/US/07	BEAR CREEK - Lake Aleknagik Tributary (AK)	US	59.3	-158.78		River - stream, perennial flow	[Partner: University of Washington, IsoLab]	20110718a	Water - Surface Water - flowing	2011-07-18				-14.0553	University of Washington, IsoLab	-106.023	University of Washington, IsoLab
GNIR - Synoptic	GNIR/S/US/07	BEAR CREEK - Lake Aleknagik Tributary (AK)	US	59.3	-158.78		River - stream, perennial flow	[Partner: University of Washington, IsoLab]	20110728a	Water - Surface Water - flowing	2011-07-28				-13.9953	University of Washington, IsoLab	-106.036	University of Washington, IsoLab
GNIR - Synoptic	GNIR/S/US/07	BEAR CREEK - Lake Aleknagik Tributary (AK)	US	59.3	-158.78		River - stream, perennial flow	[Partner: University of Washington, IsoLab]	20110821a	Water - Surface Water - flowing	2011-08-21				-14.1338	University of Washington, IsoLab	-105.947	University of Washington, IsoLab
GNIR - Synoptic	GNIR/S/US/07	BEAR CREEK - Lake Aleknagik Tributary (AK)	US	59.3	-158.78		River - stream, perennial flow	[Partner: University of Washington, IsoLab]	20110903a	Water - Surface Water - flowing	2011-09-03				-14.0847	University of Washington, IsoLab	-105.141	University of Washington, IsoLab
GNIR - Synoptic	GNIR/S/US/07	BEAR CREEK - Lake Aleknagik Tributary (AK)	US	59.3	-158.78		River - stream, perennial flow	[Partner: University of Washington, IsoLab]	20120604a	Water - Surface Water - flowing	2012-06-04				-14.6909	University of Washington, IsoLab	-110.283	University of Washington, IsoLab
GNIR - Synoptic	GNIR/S/US/07	BEAR CREEK - Lake Aleknagik Tributary (AK)	US	59.3	-158.78		River - stream, perennial flow	[Partner: University of Washington, IsoLab]	20120812a	Water - Surface Water - flowing	2012-08-12				-14.4615	University of Washington, IsoLab	-109.285	University of Washington, IsoLab
GNIR - Synoptic	GNIR/S/US/07	BEAR CREEK - Lake Aleknagik Tributary (AK)	US	59.3	-158.78		River - stream, perennial flow	[Partner: University of Washington, IsoLab]	20120812b	Water - Surface Water - flowing	2012-08-12				-14.3151	University of Washington, IsoLab	-109.25	University of Washington, IsoLab
GNIR - Synoptic	GNIR/S/US/07	BEAR CREEK - Lake Aleknagik Tributary (AK)	US	59.3	-158.78		River - stream, perennial flow	[Partner: University of Washington, IsoLab]	20120907a	Water - Surface Water - flowing	2012-09-07				-14.0315	University of Washington, IsoLab	-105.2	University of Washington, IsoLab
GNIR - Synoptic	GNIR/S/US/07	BEAR CREEK - Lake Aleknagik Tributary (AK)	US	59.3	-158.78		River - stream, perennial flow	[Partner: University of Washington, IsoLab]	20120907b	Water - Surface Water - flowing	2012-09-07				-13.9186	University of Washington, IsoLab	-104.514	University of Washington, IsoLab
GNIR - Synoptic	GNIR/S/US/07	BEAR CREEK - Lake Aleknagik Tributary (AK)	US	59.3	-158.78		River - stream, perennial flow	[Partner: University of Washington, IsoLab]	20130901a	Water - Surface Water - flowing	2013-09-01				-13.9567	University of Washington, IsoLab	-105.133	University of Washington, IsoLab
GNIR - Synoptic	GNIR/S/US/07	BEAR CREEK - Lake Aleknagik Tributary (AK)	US	59.3	-158.78		River - stream, perennial flow	[Partner: University of Washington, IsoLab]	20130901b	Water - Surface Water - flowing	2013-09-01				-14.1571	University of Washington, IsoLab	-105.492	University of Washington, IsoLab
GNIR - Synoptic	GNIR/S/US/07	BEAR CREEK - Lake Aleknagik Tributary (AK)	US	59.3	-158.78		River - stream, perennial flow	[Partner: University of Washington, IsoLab]	20130914a	Water - Surface Water - flowing	2013-09-14				-13.7878	University of Washington, IsoLab	-102.733	University of Washington, IsoLab
GNIR - Synoptic	GNIR/S/US/07	BEAR CREEK - Lake Aleknagik Tributary (AK)	US	59.3	-158.78		River - stream, perennial flow	[Partner: University of Washington, IsoLab]	20130914b	Water - Surface Water - flowing	2013-09-14				-13.7801	University of Washington, IsoLab	-102.941	University of Washington, IsoLab
GNIR - Synoptic	GNIR/S/US/07	BEAR CREEK - Lake Nerka tributary (AK)	US	59.47	-158.66		River - stream, perennial flow	[Partner: University of Washington, IsoLab]	20110608b	Water - Surface Water - flowing	2011-06-08				-13.6741	University of Washington, IsoLab	-105.066	University of Washington, IsoLab
GNIR - Synoptic	GNIR/S/US/07	BEAR CREEK - Lake Nerka tributary (AK)	US	59.47	-158.66		River - stream, perennial flow	[Partner: University of Washington, IsoLab]	20110720b	Water - Surface Water - flowing	2011-07-20				-13.5323	University of Washington, IsoLab	-105.35	University of Washington, IsoLab
GNIR - Synoptic	GNIR/S/US/07	BEAR CREEK - Lake Nerka tributary (AK)	US	59.47	-158.66		River - stream, perennial flow	[Partner: University of Washington, IsoLab]	20110909b	Water - Surface Water - flowing	2011-09-09				-13.5867	University of Washington, IsoLab	-104.393	University of Washington, IsoLab
GNIR - Synoptic	GNIR/S/US/07	BEAR CREEK - Lake Nerka tributary (AK)	US	59.47	-158.66		River - stream, perennial flow	[Partner: University of Washington, IsoLab]	20120608c	Water - Surface Water - flowing	2012-06-08				-14.4569	University of Washington, IsoLab	-111.111	University of Washington, IsoLab
GNIR - Synoptic	GNIR/S/US/07	BEAR CREEK - Lake Nerka tributary (AK)	US	59.47	-158.66		River - stream, perennial flow	[Partner: University of Washington, IsoLab]	20120608d	Water - Surface Water - flowing	2012-06-08				-14.5509	University of Washington, IsoLab	-110.07	University of Washington, IsoLab
GNIR - Synoptic	GNIR/S/US/07	BEAR CREEK - Lake Nerka tributary (AK)	US	59.47	-158.66		River - stream, perennial flow	[Partner: University of Washington, IsoLab]	20120815b	Water - Surface Water - flowing	2012-08-15				-14.0206	University of Washington, IsoLab	-108.599	University of Washington, IsoLab
GNIR - Synoptic	GNIR/S/US/07	BEAR CREEK - Lake Nerka tributary (AK)	US	59.47	-158.66		River - stream, perennial flow	[Partner: University of Washington, IsoLab]	20120817a	Water - Surface Water - flowing	2012-08-17				-13.8431	University of Washington, IsoLab	-109.448	University of Washington, IsoLab
GNIR - Synoptic	GNIR/S/US/07	BEAR CREEK - Lake Nerka tributary (AK)	US	59.47	-158.66		River - stream, perennial flow	[Partner: University of Washington, IsoLab]	20120902a	Water - Surface Water - flowing	2012-09-02				-13.607	University of Washington, IsoLab	-103.522	University of Washington, IsoLab
GNIR - Synoptic	GNIR/S/US/07	BEAR CREEK - Lake Nerka tributary (AK)	US	59.47	-158.66		River - stream, perennial flow	[Partner: University of Washington, IsoLab]	20120907c	Water - Surface Water - flowing	2012-09-07				-13.4435	University of Washington, IsoLab	-103.996	University of Washington, IsoLab
GNIR - Synoptic	GNIR/S/US/07	BEAR CREEK - Lake Nerka tributary (AK)	US	59.47	-158.66		River - stream, perennial flow	[Partner: University of Washington, IsoLab]	20120910e	Water - Surface Water - flowing	2012-09-10				-13.3092	University of Washington, IsoLab	-104.941	University of Washington, IsoLab
GNIR - Synoptic	GNIR/S/US/07	BEAR CREEK - Lake Nerka tributary (AK)	US	59.47	-158.66		River - stream, perennial flow	[Partner: University of Washington, IsoLab]	20120910f	Water - Surface Water - flowing	2012-09-10				-13.6749	University of Washington, IsoLab	-104.658	University of Washington, IsoLab
GNIR - Synoptic	GNIR/S/US/07	BEAR CREEK - Lake Nerka tributary (AK)	US	59.47	-158.66		River - stream, perennial flow	[Partner: University of Washington, IsoLab]	20130825a	Water - Surface Water - flowing	2013-08-25				-13.7726	University of Washington, IsoLab	-106.222	University of Washington, IsoLab
GNIR - Synoptic	GNIR/S/US/07	BEAR CREEK - Lake Nerka tributary (AK)	US	59.47	-158.66		River - stream, perennial flow	[Partner: University of Washington, IsoLab]	20130825b	Water - Surface Water - flowing	2013-08-25				-13.7929	University of Washington, IsoLab	-105.988	University of Washington, IsoLab
GNIR - Synoptic	GNIR/S/US/07	BEAR CREEK - Lake Nerka tributary (AK)	US	59.47	-158.66		River - stream, perennial flow	[Partner: University of Washington, IsoLab]	20130912c	Water - Surface Water - flowing	2013-09-12				-12.6515	University of Washington, IsoLab	-97.1991	University of Washington, IsoLab
GNIR - Synoptic	GNIR/S/US/07	BEAR CREEK - Lake Nerka tributary (AK)	US	59.47	-158.66		River - stream, perennial flow	[Partner: University of Washington, IsoLab]	20130912d	Water - Surface Water - flowing	2013-09-12				-12.743	University of Washington, IsoLab	-97.3405	University of Washington, IsoLab
GNIR - Synoptic	GNIR/S/US/07	BEAVER CREEK - (AK)	US	59.55	-158.58		River - stream, perennial flow	[Partner: University of Washington, IsoLab]	20110610c	Water - Surface Water - flowing	2011-06-10				-14.2164	University of Washington, IsoLab	-107.316	University of Washington, IsoLab
GNIR - Synoptic	GNIR/S/US/07	BEAVER CREEK - (AK)	US	59.55	-158.58		River - stream, perennial flow	[Partner: University of Washington, IsoLab]	20110731a	Water - Surface Water - flowing	2011-07-31				-14.6097	University of Washington, IsoLab	-111.455	University of Washington, IsoLab
GNIR - Synoptic	GNIR/S/US/07	BEAVER CREEK - (AK)	US	59.55	-158.58		River - stream, perennial flow	[Partner: University of Washington, IsoLab]	20110731b	Water - Surface Water - flowing	2011-07-31				-13.6656	University of Washington, IsoLab	-107.431	University of Washington, IsoLab
GNIR - Synoptic	GNIR/S/US/07	BEAVER CREEK - (AK)	US	59.55	-158.58		River - stream, perennial flow	[Partner: University of Washington, IsoLab]	20110904a	Water - Surface Water - flowing	2011-09-04				-14.5374	University of Washington, IsoLab	-111.572	University of Washington, IsoLab
GNIR - Synoptic	GNIR/S/US/07	BEAVER CREEK - (AK)	US	59.55	-158.58		River - stream, perennial flow	[Partner: University of Washington, IsoLab]	20120616a	Water - Surface Water - flowing	2012-06-16				-14.9759	University of Washington, IsoLab	-112.917	University of Washington, IsoLab
GNIR - Synoptic	GNIR/S/US/07	BEAVER CREEK - (AK)	US	59.55	-158.58		River - stream, perennial flow	[Partner: University of Washington, IsoLab]	20120616b	Water - Surface Water - flowing	2012-06-16				-15.049	University of Washington, IsoLab	-113.877	University of Washington, IsoLab
GNIR - Synoptic	GNIR/S/US/07	BEAVER CREEK - (AK)	US	59.55	-158.58		River - stream, perennial flow	[Partner: University of Washington, IsoLab]	20120906a	Water - Surface Water - flowing	2012-09-06				-13.4034	University of Washington, IsoLab	-101.929	University of Washington, IsoLab
GNIR - Synoptic	GNIR/S/US/07	BEAVER CREEK - (AK)	US	59.55	-158.58		River - stream, perennial flow	[Partner: University of Washington, IsoLab]	20120906b	Water - Surface Water - flowing	2012-09-06				-13.4913	University of Washington, IsoLab	-102.958	University of Washington, IsoLab
GNIR - Synoptic	GNIR/S/US/07	BERM - (AK)	US	59.6	-158.81		River - stream, perennial flow	[Partner: University of Washington, IsoLab]	20110610d	Water - Surface Water - flowing	2011-06-10				-14.9228	University of Washington, IsoLab	-111.611	University of Washington, IsoLab
GNIR - Synoptic	GNIR/S/US/07	BERM - (AK)	US	59.6	-158.81		River - stream, perennial flow	[Partner: University of Washington, IsoLab]	20110717a	Water - Surface Water - flowing	2011-07-17				-14.6524	University of Washington, IsoLab	-111.003	University of Washington, IsoLab
GNIR - Synoptic	GNIR/S/US/07	BERM - (AK)	US	59.6	-158.81		River - stream, perennial flow	[Partner: University of Washington, IsoLab]	20110904b	Water - Surface Water - flowing	2011-09-04				-14.6681	University of Washington, IsoLab	-110.932	University of Washington, IsoLab
GNIR - Synoptic	GNIR/S/US/07	BERM - (AK)	US	59.6	-158.81		River - stream, perennial flow	[Partner: University of Washington, IsoLab]	20120607a	Water - Surface Water - flowing	2012-06-07				-15.5822	University of Washington, IsoLab	-117.27	University of Washington, IsoLab
GNIR - Synoptic	GNIR/S/US/07	BERM - (AK)	US	59.6	-158.81		River - stream, perennial flow	[Partner: University of Washington, IsoLab]	20120607b	Water - Surface Water - flowing	2012-06-07				-15.7621	University of Washington, IsoLab	-117.358	University of Washington, IsoLab
GNIR - Synoptic	GNIR/S/US/07	BERM - (AK)	US	59.6	-158.81		River - stream, perennial flow	[Partner: University of Washington, IsoLab]	20120617a	Water - Surface Water - flowing	2012-06-17				-15.3257	University of Washington, IsoLab	-117.246	University of Washington, IsoLab
GNIR - Synoptic	GNIR/S/US/07	BERM - (AK)	US	59.6	-158.81		River - stream, perennial flow	[Partner: University of Washington, IsoLab]	20120717a	Water - Surface Water - flowing	2012-07-17				-15.5213	University of Washington, IsoLab	-116.867	University of Washington, IsoLab
GNIR - Synoptic	GNIR/S/US/07	BERM - (AK)	US	59.6	-158.81		River - stream, perennial flow	[Partner: University of Washington, IsoLab]	20120804a	Water - Surface Water - flowing	2012-08-04				-15.4169	University of Washington, IsoLab	-115.943	University of Washington, IsoLab
GNIR - Synoptic	GNIR/S/US/07	BERM - (AK)	US	59.6	-158.81		River - stream, perennial flow	[Partner: University of Washington, IsoLab]	20120804b	Water - Surface Water - flowing	2012-08-04				-15.3259	University of Washington, IsoLab	-115.569	University of Washington, IsoLab
GNIR - Synoptic	GNIR/S/US/07	BERM - (AK)	US	59.6	-158.81		River - stream, perennial flow	[Partner: University of Washington, IsoLab]	20120909a	Water - Surface Water - flowing	2012-09-09				-15.1574	University of Washington, IsoLab	-115.368	University of Washington, IsoLab
GNIR - Synoptic	GNIR/S/US/07	BERM - (AK)	US	59.6	-158.81		River - stream, perennial flow	[Partner: University of Washington, IsoLab]	20120909b	Water - Surface Water - flowing	2012-09-09				-15.2158	University of Washington, IsoLab	-113.423	University of Washington, IsoLab
GNIR - Synoptic	GNIR/S/US/07	BERM - (AK)	US	59.6	-158.81		River - stream, perennial flow	[Partner: University of Washington, IsoLab]	20130828a	Water - Surface Water - flowing	2013-08-28				-15.0116	University of Washington, IsoLab	-112.742	University of Washington, IsoLab
GNIR - Synoptic	GNIR/S/US/07	BERM - (AK)	US	59.6	-158.81		River - stream, perennial flow	[Partner: University of Washington, IsoLab]	20130828b	Water - Surface Water - flowing	2013-08-28				-15.0642	University of Washington, IsoLab	-112.346	University of Washington, IsoLab
GNIR - Synoptic	GNIR/S/US/07	BERM - (AK)	US	59.6	-158.81		River - stream, perennial flow	[Partner: University of Washington, IsoLab]	20130911a	Water - Surface Water - flowing	2013-09-11				-14.7666	University of Washington, IsoLab	-109.949	University of Washington, IsoLab
GNIR - Synoptic	GNIR/S/US/07	BERM - (AK)	US	59.6	-158.81		River - stream, perennial flow	[Partner: University of Washington, IsoLab]	20130911b	Water - Surface Water - flowing	2013-09-11				-14.8089	University of Washington, IsoLab	-109.972	University of Washington, IsoLab
GNIR - Synoptic	GNIR/S/US/07	BUG - (AK)	US	59.46	-158.89		River - stream, perennial flow	[Partner: University of Washington, IsoLab]	20110608c	Water - Surface Water - flowing	2011-06-08				-14.1938	University of Washington, IsoLab	-106.759	University of Washington, IsoLab
GNIR - Synoptic	GNIR/S/US/07	BUG - (AK)	US	59.46	-158.89		River - stream, perennial flow	[Partner: University of Washington, IsoLab]	20110703a	Water - Surface Water - flowing	2011-07-03				-13.8677	University of Washington, IsoLab	-105.699	University of Washington, IsoLab
GNIR - Synoptic	GNIR/S/US/07	BUG - (AK)	US	59.46	-158.89		River - stream, perennial flow	[Partner: University of Washington, IsoLab]	20110910b	Water - Surface Water - flowing	2011-09-10				-13.7197	University of Washington, IsoLab	-104.547	University of Washington, IsoLab
GNIR - Synoptic	GNIR/S/US/07	BUG - (AK)	US	59.46	-158.89		River - stream, perennial flow	[Partner: University of Washington, IsoLab]	20120608e	Water - Surface Water - flowing	2012-06-08				-14.9277	University of Washington, IsoLab	-113.017	University of Washington, IsoLab
GNIR - Synoptic	GNIR/S/US/07	BUG - (AK)	US	59.46	-158.89		River - stream, perennial flow	[Partner: University of Washington, IsoLab]	20120608f	Water - Surface Water - flowing	2012-06-08				-14.9232	University of Washington, IsoLab	-112.592	University of Washington, IsoLab
GNIR - Synoptic	GNIR/S/US/07	BUG - (AK)	US	59.46	-158.89		River - stream, perennial flow	[Partner: University of Washington, IsoLab]	20120816b	Water - Surface Water - flowing	2012-08-16				-14.0364	University of Washington, IsoLab	-107.411	University of Washington, IsoLab
GNIR - Synoptic	GNIR/S/US/07	BUG - (AK)	US	59.46	-158.89		River - stream, perennial flow	[Partner: University of Washington, IsoLab]	20120910g	Water - Surface Water - flowing	2012-09-10				-13.801	University of Washington, IsoLab	-106.04	University of Washington, IsoLab
GNIR - Synoptic	GNIR/S/US/07	BUG - (AK)	US	59.46	-158.89		River - stream, perennial flow	[Partner: University of Washington, IsoLab]	20120910h	Water - Surface Water - flowing	2012-09-10				-13.9239	University of Washington, IsoLab	-106.794	University of Washington, IsoLab
GNIR - Synoptic	GNIR/S/US/07	CABIN - (AK)	US	59.6	-158.85		River - stream, perennial flow	[Partner: University of Washington, IsoLab]	20110626a	Water - Surface Water - flowing	2011-06-26				-14.7554	University of Washington, IsoLab	-109.552	University of Washington, IsoLab
GNIR - Synoptic	GNIR/S/US/07	CABIN - (AK)	US	59.6	-158.85		River - stream, perennial flow	[Partner: University of Washington, IsoLab]	20110717b	Water - Surface Water - flowing	2011-07-17				-14.5427	University of Washington, IsoLab	-109.604	University of Washington, IsoLab
GNIR - Synoptic	GNIR/S/US/07	CABIN - (AK)	US	59.6	-158.85		River - stream, perennial flow	[Partner: University of Washington, IsoLab]	20110904c	Water - Surface Water - flowing	2011-09-04				-14.4775	University of Washington, IsoLab	-108.804	University of Washington, IsoLab
GNIR - Synoptic	GNIR/S/US/07	CABIN - (AK)	US	59.6	-158.85		River - stream, perennial flow	[Partner: University of Washington, IsoLab]	20120617b	Water - Surface Water - flowing	2012-06-17				-15.5131	University of Washington, IsoLab	-117.415	University of Washington, IsoLab
GNIR - Synoptic	GNIR/S/US/07	CABIN - (AK)	US	59.6	-158.85		River - stream, perennial flow	[Partner: University of Washington, IsoLab]	20120717b	Water - Surface Water - flowing	2012-07-17				-15.7698	University of Washington, IsoLab	-117.67	University of Washington, IsoLab
GNIR - Synoptic	GNIR/S/US/07	CABIN - (AK)	US	59.6	-158.85		River - stream, perennial flow	[Partner: University of Washington, IsoLab]	20120909c	Water - Surface Water - flowing	2012-09-09				-15.3077	University of Washington, IsoLab	-113.298	University of Washington, IsoLab
GNIR - Synoptic	GNIR/S/US/07	CABIN - (AK)	US	59.6	-158.85		River - stream, perennial flow	[Partner: University of Washington, IsoLab]	20120909d	Water - Surface Water - flowing	2012-09-09				-15.1491	University of Washington, IsoLab	-113.676	University of Washington, IsoLab
GNIR - Synoptic	GNIR/S/US/07	CABIN - (AK)	US	59.6	-158.85		River - stream, perennial flow	[Partner: University of Washington, IsoLab]	20130828c	Water - Surface Water - flowing	2013-08-28				-14.9012	University of Washington, IsoLab	-110.56	University of Washington, IsoLab
GNIR - Synoptic	GNIR/S/US/07	CABIN - (AK)	US	59.6	-158.85		River - stream, perennial flow	[Partner: University of Washington, IsoLab]	20130828d	Water - Surface Water - flowing	2013-08-28				-14.8457	University of Washington, IsoLab	-111.227	University of Washington, IsoLab
GNIR - Synoptic	GNIR/S/US/07	CABIN - (AK)	US	59.6	-158.85		River - stream, perennial flow	[Partner: University of Washington, IsoLab]	20130911c	Water - Surface Water - flowing	2013-09-11				-14.4142	University of Washington, IsoLab	-107.401	University of Washington, IsoLab
GNIR - Synoptic	GNIR/S/US/07	CABIN - (AK)	US	59.6	-158.85		River - stream, perennial flow	[Partner: University of Washington, IsoLab]	20130911d	Water - Surface Water - flowing	2013-09-11				-14.3547	University of Washington, IsoLab	-107.553	University of Washington, IsoLab
GNIR - Synoptic	GNIR/S/US/07	CHAUEK - (AK)	US	60.08	-158.54		River - stream, perennial flow	[Partner: University of Washington, IsoLab]	20110901a	Water - Surface Water - flowing	2011-09-01				-15.1459	University of Washington, IsoLab	-116.724	University of Washington, IsoLab
GNIR - Synoptic	GNIR/S/US/07	CHAUEK - (AK)	US	60.08	-158.54		River - stream, perennial flow	[Partner: University of Washington, IsoLab]	20110901b	Water - Surface Water - flowing	2011-09-01				-15.2979	University of Washington, IsoLab	-116.441	University of Washington, IsoLab
GNIR - Synoptic	GNIR/S/US/07	CHAUEK - (AK)	US	60.08	-158.54		River - stream, perennial flow	[Partner: University of Washington, IsoLab]	20120909e	Water - Surface Water - flowing	2012-09-09				-15.2775	University of Washington, IsoLab	-118.845	University of Washington, IsoLab
GNIR - Synoptic	GNIR/S/US/07	CHAUEK - (AK)	US	60.08	-158.54		River - stream, perennial flow	[Partner: University of Washington, IsoLab]	20120909f	Water - Surface Water - flowing	2012-09-09				-15.3212	University of Washington, IsoLab	-117.406	University of Washington, IsoLab
GNIR - Synoptic	GNIR/S/US/07	CHAUEK - 01 (AK)	US	60.07	-158.82		River - stream, perennial flow	[Partner: University of Washington, IsoLab]	20110901c	Water - Surface Water - flowing	2011-09-01				-15.2094	University of Washington, IsoLab	-114.38	University of Washington, IsoLab
GNIR - Synoptic	GNIR/S/US/07	CHAUEK - 01 (AK)	US	60.07	-158.82		River - stream, perennial flow	[Partner: University of Washington, IsoLab]	20110901d	Water - Surface Water - flowing	2011-09-01				-15.2837	University of Washington, IsoLab	-114.369	University of Washington, IsoLab
GNIR - Synoptic	GNIR/S/US/07	CHAUEK - 01 (AK)	US	60.07	-158.82		River - stream, perennial flow	[Partner: University of Washington, IsoLab]	20120909g	Water - Surface Water - flowing	2012-09-09				-15.6579	University of Washington, IsoLab	-118.109	University of Washington, IsoLab
GNIR - Synoptic	GNIR/S/US/07	CHAUEK - 01 (AK)	US	60.07	-158.82		River - stream, perennial flow	[Partner: University of Washington, IsoLab]	20120909h	Water - Surface Water - flowing	2012-09-09				-15.6278	University of Washington, IsoLab	-118.812	University of Washington, IsoLab
GNIR - Synoptic	GNIR/S/US/07	CHAUEK - 02 (AK)	US	60.07	-158.9		River - stream, perennial flow	[Partner: University of Washington, IsoLab]	20110901e	Water - Surface Water - flowing	2011-09-01				-14.7454	University of Washington, IsoLab	-110.151	University of Washington, IsoLab
GNIR - Synoptic	GNIR/S/US/07	CHAUEK - 02 (AK)	US	60.07	-158.9		River - stream, perennial flow	[Partner: University of Washington, IsoLab]	20110901f	Water - Surface Water - flowing	2011-09-01				-14.6358	University of Washington, IsoLab	-111.459	University of Washington, IsoLab
GNIR - Synoptic	GNIR/S/US/07	CHAUEK - 02 (AK)	US	60.07	-158.9		River - stream, perennial flow	[Partner: University of Washington, IsoLab]	20120909i	Water - Surface Water - flowing	2012-09-09				-15.6814	University of Washington, IsoLab	-118.865	University of Washington, IsoLab
GNIR - Synoptic	GNIR/S/US/07	CHAUEK - 02 (AK)	US	60.07	-158.9		River - stream, perennial flow	[Partner: University of Washington, IsoLab]	20120909j	Water - Surface Water - flowing	2012-09-09				-15.8398	University of Washington, IsoLab	-118.843	University of Washington, IsoLab
GNIR - Synoptic	GNIR/S/US/07	CHAUEK - 02 (AK)	US	60.07	-158.9		River - stream, perennial flow	[Partner: University of Washington, IsoLab]	20120909k	Water - Surface Water - flowing	2012-09-09				-15.4023	University of Washington, IsoLab	-116.468	University of Washington, IsoLab
GNIR - Synoptic	GNIR/S/US/07	CHAUEK - 02 (AK)	US	60.07	-158.9		River - stream, perennial flow	[Partner: University of Washington, IsoLab]	20120909l	Water - Surface Water - flowing	2012-09-09				-15.4119	University of Washington, IsoLab	-116.266	University of Washington, IsoLab
GNIR - Synoptic	GNIR/S/US/07	CHAUEK - 03 (AK)	US	60.03	-159.19		River - stream, perennial flow	[Partner: University of Washington, IsoLab]	20110901g	Water - Surface Water - flowing	2011-09-01				-15.154	University of Washington, IsoLab	-114.235	University of Washington, IsoLab
GNIR - Synoptic	GNIR/S/US/07	CHAUEK - 03 (AK)	US	60.03	-159.19		River - stream, perennial flow	[Partner: University of Washington, IsoLab]	20110901h	Water - Surface Water - flowing	2011-09-01				-15.4013	University of Washington, IsoLab	-114.661	University of Washington, IsoLab
GNIR - Synoptic	GNIR/S/US/07	CHAUEK - 03 (AK)	US	60.03	-159.19		River - stream, perennial flow	[Partner: University of Washington, IsoLab]	20120909m	Water - Surface Water - flowing	2012-09-09				-15.6486	University of Washington, IsoLab	-117.563	University of Washington, IsoLab
GNIR - Synoptic	GNIR/S/US/07	CHAUEK - 03 (AK)	US	60.03	-159.19		River - stream, perennial flow	[Partner: University of Washington, IsoLab]	20120909n	Water - Surface Water - flowing	2012-09-09				-15.6128	University of Washington, IsoLab	-117.922	University of Washington, IsoLab
GNIR - Synoptic	GNIR/S/US/07	CHAUEK - 04 (AK)	US	60.2017	-159.159		River - stream, perennial flow	[Partner: University of Washington, IsoLab]	20110901i	Water - Surface Water - flowing	2011-09-01				-15.7612	University of Washington, IsoLab	-118.619	University of Washington, IsoLab
GNIR - Synoptic	GNIR/S/US/07	CHAUEK - 04 (AK)	US	60.2017	-159.159		River - stream, perennial flow	[Partner: University of Washington, IsoLab]	20110901j	Water - Surface Water - flowing	2011-09-01				-15.5975	University of Washington, IsoLab	-118.155	University of Washington, IsoLab
GNIR - Synoptic	GNIR/S/US/07	CHIKUMINUK LAKE - (AK)	US	60.2196	-158.814		River - stream, perennial flow	[Partner: University of Washington, IsoLab]	20110901k	Water - Surface Water - flowing	2011-09-01				-15.1833	University of Washington, IsoLab	-112.12	University of Washington, IsoLab
GNIR - Synoptic	GNIR/S/US/07	CHIKUMINUK LAKE - (AK)	US	60.2196	-158.814		River - stream, perennial flow	[Partner: University of Washington, IsoLab]	20110901l	Water - Surface Water - flowing	2011-09-01				-15.1623	University of Washington, IsoLab	-113.028	University of Washington, IsoLab
GNIR - Synoptic	GNIR/S/US/07	CHIKUMINUK LAKE - (AK)	US	60.2196	-158.814		River - stream, perennial flow	[Partner: University of Washington, IsoLab]	20120909o	Water - Surface Water - flowing	2012-09-09				-15.73	University of Washington, IsoLab	-117.438	University of Washington, IsoLab
GNIR - Synoptic	GNIR/S/US/07	CHIKUMINUK LAKE - (AK)	US	60.2196	-158.814		River - stream, perennial flow	[Partner: University of Washington, IsoLab]	20120909p	Water - Surface Water - flowing	2012-09-09				-15.6376	University of Washington, IsoLab	-119.143	University of Washington, IsoLab
GNIR - Synoptic	GNIR/S/US/07	CHIKUMINUK LAKE - 01 (AK)	US	60.25	-158.95		River - stream, perennial flow	[Partner: University of Washington, IsoLab]	20110901m	Water - Surface Water - flowing	2011-09-01				-15.0487	University of Washington, IsoLab	-113.01	University of Washington, IsoLab
GNIR - Synoptic	GNIR/S/US/07	CHIKUMINUK LAKE - 01 (AK)	US	60.25	-158.95		River - stream, perennial flow	[Partner: University of Washington, IsoLab]	20110901n	Water - Surface Water - flowing	2011-09-01				-15.0484	University of Washington, IsoLab	-112.009	University of Washington, IsoLab
GNIR - Synoptic	GNIR/S/US/07	CHIKUMINUK LAKE - 01 (AK)	US	60.25	-158.95		River - stream, perennial flow	[Partner: University of Washington, IsoLab]	20120909q	Water - Surface Water - flowing	2012-09-09				-15.6776	University of Washington, IsoLab	-118.475	University of Washington, IsoLab
GNIR - Synoptic	GNIR/S/US/07	CHIKUMINUK LAKE - 01 (AK)	US	60.25	-158.95		River - stream, perennial flow	[Partner: University of Washington, IsoLab]	20120909r	Water - Surface Water - flowing	2012-09-09				-15.708	University of Washington, IsoLab	-118.584	University of Washington, IsoLab
GNIR - Synoptic	GNIR/S/US/07	COFFEE - (AK)	US	59.5433	-158.752		River - stream, perennial flow	[Partner: University of Washington, IsoLab]	20110712a	Water - Surface Water - flowing	2011-07-12				-14.2856	University of Washington, IsoLab	-107.892	University of Washington, IsoLab
GNIR - Synoptic	GNIR/S/US/07	COFFEE - (AK)	US	59.5433	-158.752		River - stream, perennial flow	[Partner: University of Washington, IsoLab]	20110911a	Water - Surface Water - flowing	2011-09-11				-14.6368	University of Washington, IsoLab	-110.807	University of Washington, IsoLab
GNIR - Synoptic	GNIR/S/US/07	COTTONWOOD - (AK)	US	59.62	-159.08		River - stream, perennial flow	[Partner: University of Washington, IsoLab]	20110613a	Water - Surface Water - flowing	2011-06-13				-15.2081	University of Washington, IsoLab	-114.027	University of Washington, IsoLab
GNIR - Synoptic	GNIR/S/US/07	COTTONWOOD - (AK)	US	59.62	-159.08		River - stream, perennial flow	[Partner: University of Washington, IsoLab]	20110626b	Water - Surface Water - flowing	2011-06-26				-15.2208	University of Washington, IsoLab	-113.446	University of Washington, IsoLab
GNIR - Synoptic	GNIR/S/US/07	COTTONWOOD - (AK)	US	59.62	-159.08		River - stream, perennial flow	[Partner: University of Washington, IsoLab]	20110912a	Water - Surface Water - flowing	2011-09-12				-13.7934	University of Washington, IsoLab	-103.399	University of Washington, IsoLab
GNIR - Synoptic	GNIR/S/US/07	COTTONWOOD - (AK)	US	59.62	-159.08		River - stream, perennial flow	[Partner: University of Washington, IsoLab]	20120615a	Water - Surface Water - flowing	2012-06-15				-16.2243	University of Washington, IsoLab	-121.361	University of Washington, IsoLab
GNIR - Synoptic	GNIR/S/US/07	COTTONWOOD - (AK)	US	59.62	-159.08		River - stream, perennial flow	[Partner: University of Washington, IsoLab]	20120615b	Water - Surface Water - flowing	2012-06-15				-16.1969	University of Washington, IsoLab	-121.135	University of Washington, IsoLab
GNIR - Synoptic	GNIR/S/US/07	COTTONWOOD - (AK)	US	59.62	-159.08		River - stream, perennial flow	[Partner: University of Washington, IsoLab]	20120817b	Water - Surface Water - flowing	2012-08-17				-15.3575	University of Washington, IsoLab	-115.05	University of Washington, IsoLab
GNIR - Synoptic	GNIR/S/US/07	COTTONWOOD - (AK)	US	59.62	-159.08		River - stream, perennial flow	[Partner: University of Washington, IsoLab]	20120911a	Water - Surface Water - flowing	2012-09-11				-15.0247	University of Washington, IsoLab	-114.967	University of Washington, IsoLab
GNIR - Synoptic	GNIR/S/US/07	COTTONWOOD - (AK)	US	59.62	-159.08		River - stream, perennial flow	[Partner: University of Washington, IsoLab]	20120911b	Water - Surface Water - flowing	2012-09-11				-15.009	University of Washington, IsoLab	-114.912	University of Washington, IsoLab
GNIR - Synoptic	GNIR/S/US/07	COTTONWOOD - (AK)	US	59.62	-159.08		River - stream, perennial flow	[Partner: University of Washington, IsoLab]	20130824a	Water - Surface Water - flowing	2013-08-24				-15.0526	University of Washington, IsoLab	-112.994	University of Washington, IsoLab
GNIR - Synoptic	GNIR/S/US/07	COTTONWOOD - (AK)	US	59.62	-159.08		River - stream, perennial flow	[Partner: University of Washington, IsoLab]	20130825c	Water - Surface Water - flowing	2013-08-25				-15.0798	University of Washington, IsoLab	-112.826	University of Washington, IsoLab
GNIR - Synoptic	GNIR/S/US/07	COTTONWOOD - (AK)	US	59.62	-159.08		River - stream, perennial flow	[Partner: University of Washington, IsoLab]	20130902a	Water - Surface Water - flowing	2013-09-02				-14.3287	University of Washington, IsoLab	-107.556	University of Washington, IsoLab
GNIR - Synoptic	GNIR/S/US/07	COTTONWOOD - (AK)	US	59.62	-159.08		River - stream, perennial flow	[Partner: University of Washington, IsoLab]	20130907a	Water - Surface Water - flowing	2013-09-07				-14.2435	University of Washington, IsoLab	-107.462	University of Washington, IsoLab
GNIR - Synoptic	GNIR/S/US/07	EAGLE - (AK)	US	59.32	-158.69		River - stream, perennial flow	[Partner: University of Washington, IsoLab]	20110604b	Water - Surface Water - flowing	2011-06-04				-13.827	University of Washington, IsoLab	-104.679	University of Washington, IsoLab
GNIR - Synoptic	GNIR/S/US/07	EAGLE - (AK)	US	59.32	-158.69		River - stream, perennial flow	[Partner: University of Washington, IsoLab]	20110701b	Water - Surface Water - flowing	2011-07-01				-14.1006	University of Washington, IsoLab	-106.702	University of Washington, IsoLab
GNIR - Synoptic	GNIR/S/US/07	EAGLE - (AK)	US	59.32	-158.69		River - stream, perennial flow	[Partner: University of Washington, IsoLab]	20110718b	Water - Surface Water - flowing	2011-07-18				-14.1819	University of Washington, IsoLab	-105.144	University of Washington, IsoLab
GNIR - Synoptic	GNIR/S/US/07	EAGLE - (AK)	US	59.32	-158.69		River - stream, perennial flow	[Partner: University of Washington, IsoLab]	20110809a	Water - Surface Water - flowing	2011-08-09				-13.9479	University of Washington, IsoLab	-106.37	University of Washington, IsoLab
GNIR - Synoptic	GNIR/S/US/07	EAGLE - (AK)	US	59.32	-158.69		River - stream, perennial flow	[Partner: University of Washington, IsoLab]	20110822b	Water - Surface Water - flowing	2011-08-22				-13.8675	University of Washington, IsoLab	-106.666	University of Washington, IsoLab
GNIR - Synoptic	GNIR/S/US/07	EAGLE - (AK)	US	59.32	-158.69		River - stream, perennial flow	[Partner: University of Washington, IsoLab]	20110903b	Water - Surface Water - flowing	2011-09-03				-14.1152	University of Washington, IsoLab	-105.54	University of Washington, IsoLab
GNIR - Synoptic	GNIR/S/US/07	EAGLE - (AK)	US	59.32	-158.69		River - stream, perennial flow	[Partner: University of Washington, IsoLab]	20120604b	Water - Surface Water - flowing	2012-06-04				-14.521	University of Washington, IsoLab	-109.676	University of Washington, IsoLab
GNIR - Synoptic	GNIR/S/US/07	EAGLE - (AK)	US	59.32	-158.69		River - stream, perennial flow	[Partner: University of Washington, IsoLab]	20120812c	Water - Surface Water - flowing	2012-08-12				-14.4576	University of Washington, IsoLab	-109.947	University of Washington, IsoLab
GNIR - Synoptic	GNIR/S/US/07	EAGLE - (AK)	US	59.32	-158.69		River - stream, perennial flow	[Partner: University of Washington, IsoLab]	20120812d	Water - Surface Water - flowing	2012-08-12				-14.4354	University of Washington, IsoLab	-109.852	University of Washington, IsoLab
GNIR - Synoptic	GNIR/S/US/07	EAGLE - (AK)	US	59.32	-158.69		River - stream, perennial flow	[Partner: University of Washington, IsoLab]	20120907d	Water - Surface Water - flowing	2012-09-07				-13.6042	University of Washington, IsoLab	-102.219	University of Washington, IsoLab
GNIR - Synoptic	GNIR/S/US/07	EAGLE - (AK)	US	59.32	-158.69		River - stream, perennial flow	[Partner: University of Washington, IsoLab]	20120907e	Water - Surface Water - flowing	2012-09-07				-13.5699	University of Washington, IsoLab	-101.239	University of Washington, IsoLab
GNIR - Synoptic	GNIR/S/US/07	EAGLE - (AK)	US	59.32	-158.69		River - stream, perennial flow	[Partner: University of Washington, IsoLab]	20130901c	Water - Surface Water - flowing	2013-09-01				-14.4006	University of Washington, IsoLab	-107.639	University of Washington, IsoLab
GNIR - Synoptic	GNIR/S/US/07	EAGLE - (AK)	US	59.32	-158.69		River - stream, perennial flow	[Partner: University of Washington, IsoLab]	20130901d	Water - Surface Water - flowing	2013-09-01				-14.2461	University of Washington, IsoLab	-107.677	University of Washington, IsoLab
GNIR - Synoptic	GNIR/S/US/07	EAGLE - (AK)	US	59.32	-158.69		River - stream, perennial flow	[Partner: University of Washington, IsoLab]	20130914c	Water - Surface Water - flowing	2013-09-14				-14.0354	University of Washington, IsoLab	-105.726	University of Washington, IsoLab
GNIR - Synoptic	GNIR/S/US/07	EAGLE - (AK)	US	59.32	-158.69		River - stream, perennial flow	[Partner: University of Washington, IsoLab]	20130914d	Water - Surface Water - flowing	2013-09-14				-14.1222	University of Washington, IsoLab	-105.523	University of Washington, IsoLab
GNIR - Synoptic	GNIR/S/US/07	ELVA CREEK - (AK)	US	59.58	-159.06		River - stream, perennial flow	[Partner: University of Washington, IsoLab]	20110613b	Water - Surface Water - flowing	2011-06-13				-14.5196	University of Washington, IsoLab	-108.819	University of Washington, IsoLab
GNIR - Synoptic	GNIR/S/US/07	ELVA CREEK - (AK)	US	59.58	-159.06		River - stream, perennial flow	[Partner: University of Washington, IsoLab]	20110627a	Water - Surface Water - flowing	2011-06-27				-14.4687	University of Washington, IsoLab	-108.499	University of Washington, IsoLab
GNIR - Synoptic	GNIR/S/US/07	ELVA CREEK - (AK)	US	59.58	-159.06		River - stream, perennial flow	[Partner: University of Washington, IsoLab]	20110912b	Water - Surface Water - flowing	2011-09-12				-14.1818	University of Washington, IsoLab	-107.417	University of Washington, IsoLab
GNIR - Synoptic	GNIR/S/US/07	ELVA CREEK - (AK)	US	59.58	-159.06		River - stream, perennial flow	[Partner: University of Washington, IsoLab]	20120615c	Water - Surface Water - flowing	2012-06-15				-14.6126	University of Washington, IsoLab	-109.686	University of Washington, IsoLab
GNIR - Synoptic	GNIR/S/US/07	ELVA CREEK - (AK)	US	59.58	-159.06		River - stream, perennial flow	[Partner: University of Washington, IsoLab]	20120615d	Water - Surface Water - flowing	2012-06-15				-14.4682	University of Washington, IsoLab	-109.097	University of Washington, IsoLab
GNIR - Synoptic	GNIR/S/US/07	ELVA CREEK - (AK)	US	59.58	-159.06		River - stream, perennial flow	[Partner: University of Washington, IsoLab]	20120817c	Water - Surface Water - flowing	2012-08-17				-14.9319	University of Washington, IsoLab	-110.61	University of Washington, IsoLab
GNIR - Synoptic	GNIR/S/US/07	ELVA CREEK - (AK)	US	59.58	-159.06		River - stream, perennial flow	[Partner: University of Washington, IsoLab]	20120817d	Water - Surface Water - flowing	2012-08-17				-14.9407	University of Washington, IsoLab	-111.103	University of Washington, IsoLab
GNIR - Synoptic	GNIR/S/US/07	ELVA CREEK - (AK)	US	59.58	-159.06		River - stream, perennial flow	[Partner: University of Washington, IsoLab]	20120911c	Water - Surface Water - flowing	2012-09-11				-14.7469	University of Washington, IsoLab	-111.288	University of Washington, IsoLab
GNIR - Synoptic	GNIR/S/US/07	ELVA CREEK - (AK)	US	59.58	-159.06		River - stream, perennial flow	[Partner: University of Washington, IsoLab]	20120911d	Water - Surface Water - flowing	2012-09-11				-14.6766	University of Washington, IsoLab	-111.153	University of Washington, IsoLab
GNIR - Synoptic	GNIR/S/US/07	ELVA CREEK - (AK)	US	59.58	-159.06		River - stream, perennial flow	[Partner: University of Washington, IsoLab]	20130824b	Water - Surface Water - flowing	2013-08-24				-14.592	University of Washington, IsoLab	-108.95	University of Washington, IsoLab
GNIR - Synoptic	GNIR/S/US/07	ELVA CREEK - (AK)	US	59.58	-159.06		River - stream, perennial flow	[Partner: University of Washington, IsoLab]	20130824c	Water - Surface Water - flowing	2013-08-24				-14.6303	University of Washington, IsoLab	-109.055	University of Washington, IsoLab
GNIR - Synoptic	GNIR/S/US/07	ELVA CREEK - (AK)	US	59.58	-159.06		River - stream, perennial flow	[Partner: University of Washington, IsoLab]	20130907b	Water - Surface Water - flowing	2013-09-07				-14.4563	University of Washington, IsoLab	-108.233	University of Washington, IsoLab
GNIR - Synoptic	GNIR/S/US/07	ELVA CREEK - (AK)	US	59.58	-159.06		River - stream, perennial flow	[Partner: University of Washington, IsoLab]	20130907c	Water - Surface Water - flowing	2013-09-07				-14.5018	University of Washington, IsoLab	-108.118	University of Washington, IsoLab
GNIR - Synoptic	GNIR/S/US/07	FALLS - (AK)	US	59.5892	-159.185		River - stream, perennial flow	[Partner: University of Washington, IsoLab]	20110803a	Water - Surface Water - flowing	2011-08-03				-13.9983	University of Washington, IsoLab	-104.746	University of Washington, IsoLab
GNIR - Synoptic	GNIR/S/US/07	FALLS - (AK)	US	59.5892	-159.185		River - stream, perennial flow	[Partner: University of Washington, IsoLab]	20110903c	Water - Surface Water - flowing	2011-09-03				-13.8417	University of Washington, IsoLab	-103.274	University of Washington, IsoLab
GNIR - Synoptic	GNIR/S/US/07	FENNO CREEK - (AK)	US	59.42	-158.81		River - stream, perennial flow	[Partner: University of Washington, IsoLab]	20110608d	Water - Surface Water - flowing	2011-06-08				-14.4364	University of Washington, IsoLab	-108.81	University of Washington, IsoLab
GNIR - Synoptic	GNIR/S/US/07	FENNO CREEK - (AK)	US	59.42	-158.81		River - stream, perennial flow	[Partner: University of Washington, IsoLab]	20110705a	Water - Surface Water - flowing	2011-07-05				-14.4402	University of Washington, IsoLab	-109.178	University of Washington, IsoLab
GNIR - Synoptic	GNIR/S/US/07	FENNO CREEK - (AK)	US	59.42	-158.81		River - stream, perennial flow	[Partner: University of Washington, IsoLab]	20110713a	Water - Surface Water - flowing	2011-07-13				-14.3746	University of Washington, IsoLab	-107.977	University of Washington, IsoLab
GNIR - Synoptic	GNIR/S/US/07	FENNO CREEK - (AK)	US	59.42	-158.81		River - stream, perennial flow	[Partner: University of Washington, IsoLab]	20110811b	Water - Surface Water - flowing	2011-08-11				-14.3	University of Washington, IsoLab	-109.365	University of Washington, IsoLab
GNIR - Synoptic	GNIR/S/US/07	FENNO CREEK - (AK)	US	59.42	-158.81		River - stream, perennial flow	[Partner: University of Washington, IsoLab]	20110811c	Water - Surface Water - flowing	2011-08-11				-14.4406	University of Washington, IsoLab	-109.828	University of Washington, IsoLab
GNIR - Synoptic	GNIR/S/US/07	FENNO CREEK - (AK)	US	59.42	-158.81		River - stream, perennial flow	[Partner: University of Washington, IsoLab]	20110811d	Water - Surface Water - flowing	2011-08-11				-14.5554	University of Washington, IsoLab	-109.157	University of Washington, IsoLab
GNIR - Synoptic	GNIR/S/US/07	FENNO CREEK - (AK)	US	59.42	-158.81		River - stream, perennial flow	[Partner: University of Washington, IsoLab]	20110811e	Water - Surface Water - flowing	2011-08-11				-14.5571	University of Washington, IsoLab	-109.207	University of Washington, IsoLab
GNIR - Synoptic	GNIR/S/US/07	FENNO CREEK - (AK)	US	59.42	-158.81		River - stream, perennial flow	[Partner: University of Washington, IsoLab]	20110811f	Water - Surface Water - flowing	2011-08-11				-14.4444	University of Washington, IsoLab	-108.43	University of Washington, IsoLab
GNIR - Synoptic	GNIR/S/US/07	FENNO CREEK - (AK)	US	59.42	-158.81		River - stream, perennial flow	[Partner: University of Washington, IsoLab]	20110811g	Water - Surface Water - flowing	2011-08-11				-14.4651	University of Washington, IsoLab	-109.46	University of Washington, IsoLab
GNIR - Synoptic	GNIR/S/US/07	FENNO CREEK - (AK)	US	59.42	-158.81		River - stream, perennial flow	[Partner: University of Washington, IsoLab]	20110905a	Water - Surface Water - flowing	2011-09-05				-14.5603	University of Washington, IsoLab	-108.201	University of Washington, IsoLab
GNIR - Synoptic	GNIR/S/US/07	FENNO CREEK - (AK)	US	59.42	-158.81		River - stream, perennial flow	[Partner: University of Washington, IsoLab]	20110910c	Water - Surface Water - flowing	2011-09-10				-14.5085	University of Washington, IsoLab	-107.62	University of Washington, IsoLab
GNIR - Synoptic	GNIR/S/US/07	FENNO CREEK - (AK)	US	59.42	-158.81		River - stream, perennial flow	[Partner: University of Washington, IsoLab]	20120706a	Water - Surface Water - flowing	2012-07-06				-14.9228	University of Washington, IsoLab	-112.535	University of Washington, IsoLab
GNIR - Synoptic	GNIR/S/US/07	FENNO CREEK - (AK)	US	59.42	-158.81		River - stream, perennial flow	[Partner: University of Washington, IsoLab]	20120706b	Water - Surface Water - flowing	2012-07-06				-15.0209	University of Washington, IsoLab	-112.882	University of Washington, IsoLab
GNIR - Synoptic	GNIR/S/US/07	FENNO CREEK - (AK)	US	59.42	-158.81		River - stream, perennial flow	[Partner: University of Washington, IsoLab]	20120907f	Water - Surface Water - flowing	2012-09-07				-14.3413	University of Washington, IsoLab	-108.54	University of Washington, IsoLab
GNIR - Synoptic	GNIR/S/US/07	FENNO CREEK - (AK)	US	59.42	-158.81		River - stream, perennial flow	[Partner: University of Washington, IsoLab]	20120907g	Water - Surface Water - flowing	2012-09-07				-14.3035	University of Washington, IsoLab	-108.256	University of Washington, IsoLab
GNIR - Synoptic	GNIR/S/US/07	FENNO CREEK - (AK)	US	59.42	-158.81		River - stream, perennial flow	[Partner: University of Washington, IsoLab]	20130830c	Water - Surface Water - flowing	2013-08-30				-14.5417	University of Washington, IsoLab	-109.201	University of Washington, IsoLab
GNIR - Synoptic	GNIR/S/US/07	FENNO CREEK - (AK)	US	59.42	-158.81		River - stream, perennial flow	[Partner: University of Washington, IsoLab]	20130830d	Water - Surface Water - flowing	2013-08-30				-14.5768	University of Washington, IsoLab	-109.24	University of Washington, IsoLab
GNIR - Synoptic	GNIR/S/US/07	FENNO CREEK - (AK)	US	59.42	-158.81		River - stream, perennial flow	[Partner: University of Washington, IsoLab]	20130912e	Water - Surface Water - flowing	2013-09-12				-14.1676	University of Washington, IsoLab	-105.961	University of Washington, IsoLab
GNIR - Synoptic	GNIR/S/US/07	FENNO CREEK - (AK)	US	59.42	-158.81		River - stream, perennial flow	[Partner: University of Washington, IsoLab]	20130912f	Water - Surface Water - flowing	2013-09-12				-14.1354	University of Washington, IsoLab	-105.786	University of Washington, IsoLab
GNIR - Synoptic	GNIR/S/US/07	FIFER - (AK)	US	59.21	-158.67		River - stream, perennial flow	[Partner: University of Washington, IsoLab]	20110605a	Water - Surface Water - flowing	2011-06-05				-13.8711	University of Washington, IsoLab	-103.714	University of Washington, IsoLab
GNIR - Synoptic	GNIR/S/US/07	FIFER - (AK)	US	59.21	-158.67		River - stream, perennial flow	[Partner: University of Washington, IsoLab]	20110718c	Water - Surface Water - flowing	2011-07-18				-13.7188	University of Washington, IsoLab	-103.384	University of Washington, IsoLab
GNIR - Synoptic	GNIR/S/US/07	FIFER - (AK)	US	59.21	-158.67		River - stream, perennial flow	[Partner: University of Washington, IsoLab]	20110826a	Water - Surface Water - flowing	2011-08-26				-13.6902	University of Washington, IsoLab	-102.311	University of Washington, IsoLab
GNIR - Synoptic	GNIR/S/US/07	FIFER - (AK)	US	59.21	-158.67		River - stream, perennial flow	[Partner: University of Washington, IsoLab]	20110915a	Water - Surface Water - flowing	2011-09-15				-13.6482	University of Washington, IsoLab	-102.938	University of Washington, IsoLab
GNIR - Synoptic	GNIR/S/US/07	FIFER - (AK)	US	59.21	-158.67		River - stream, perennial flow	[Partner: University of Washington, IsoLab]	20120605a	Water - Surface Water - flowing	2012-06-05				-14.1676	University of Washington, IsoLab	-105.451	University of Washington, IsoLab
GNIR - Synoptic	GNIR/S/US/07	FIFER - (AK)	US	59.21	-158.67		River - stream, perennial flow	[Partner: University of Washington, IsoLab]	20120816c	Water - Surface Water - flowing	2012-08-16				-14.2027	University of Washington, IsoLab	-104.904	University of Washington, IsoLab
GNIR - Synoptic	GNIR/S/US/07	FIFER - (AK)	US	59.21	-158.67		River - stream, perennial flow	[Partner: University of Washington, IsoLab]	20120816d	Water - Surface Water - flowing	2012-08-16				-14.1292	University of Washington, IsoLab	-104.949	University of Washington, IsoLab
GNIR - Synoptic	GNIR/S/US/07	FIFER - (AK)	US	59.21	-158.67		River - stream, perennial flow	[Partner: University of Washington, IsoLab]	20120913a	Water - Surface Water - flowing	2012-09-13				-12.1983	University of Washington, IsoLab	-94.3644	University of Washington, IsoLab
GNIR - Synoptic	GNIR/S/US/07	FIFER - (AK)	US	59.21	-158.67		River - stream, perennial flow	[Partner: University of Washington, IsoLab]	20120913b	Water - Surface Water - flowing	2012-09-13				-13.9784	University of Washington, IsoLab	-104.225	University of Washington, IsoLab
GNIR - Synoptic	GNIR/S/US/07	GECHIAK CREEK - (AK)	US	59.2411	-160.266		River - stream, perennial flow	[Partner: University of Washington, IsoLab]	20120821c	Water - Surface Water - flowing	2012-08-21				-13.2513	University of Washington, IsoLab	-97.7247	University of Washington, IsoLab
GNIR - Synoptic	GNIR/S/US/07	GECHIAK CREEK - (AK)	US	59.2411	-160.266		River - stream, perennial flow	[Partner: University of Washington, IsoLab]	20120821d	Water - Surface Water - flowing	2012-08-21				-13.2815	University of Washington, IsoLab	-98.3273	University of Washington, IsoLab
GNIR - Synoptic	GNIR/S/US/07	GOLDENHORN - (AK)	US	59.719	-159.024		River - stream, perennial flow	[Partner: University of Washington, IsoLab]	20110624a	Water - Surface Water - flowing	2011-06-24				-14.869	University of Washington, IsoLab	-110.864	University of Washington, IsoLab
GNIR - Synoptic	GNIR/S/US/07	GOLDENHORN - (AK)	US	59.719	-159.024		River - stream, perennial flow	[Partner: University of Washington, IsoLab]	20120620a	Water - Surface Water - flowing	2012-06-20				-15.3068	University of Washington, IsoLab	-115.343	University of Washington, IsoLab
GNIR - Synoptic	GNIR/S/US/07	GOLDENHORN - (AK)	US	59.719	-159.024		River - stream, perennial flow	[Partner: University of Washington, IsoLab]	20120720a	Water - Surface Water - flowing	2012-07-20				-15.3718	University of Washington, IsoLab	-114.829	University of Washington, IsoLab
GNIR - Synoptic	GNIR/S/US/07	GRANT - (AK)	US	59.79	-158.71		River - stream, perennial flow	[Partner: University of Washington, IsoLab]	20110624b	Water - Surface Water - flowing	2011-06-24				-14.868	University of Washington, IsoLab	-112.69	University of Washington, IsoLab
GNIR - Synoptic	GNIR/S/US/07	GRANT - (AK)	US	59.79	-158.71		River - stream, perennial flow	[Partner: University of Washington, IsoLab]	20110624c	Water - Surface Water - flowing	2011-06-24				-14.8598	University of Washington, IsoLab	-112.615	University of Washington, IsoLab
GNIR - Synoptic	GNIR/S/US/07	GRANT - (AK)	US	59.79	-158.71		River - stream, perennial flow	[Partner: University of Washington, IsoLab]	20110821b	Water - Surface Water - flowing	2011-08-21				-14.6421	University of Washington, IsoLab	-112.455	University of Washington, IsoLab
GNIR - Synoptic	GNIR/S/US/07	GRANT - (AK)	US	59.79	-158.71		River - stream, perennial flow	[Partner: University of Washington, IsoLab]	20120620b	Water - Surface Water - flowing	2012-06-20				-15.3329	University of Washington, IsoLab	-114.521	University of Washington, IsoLab
GNIR - Synoptic	GNIR/S/US/07	GRANT - (AK)	US	59.79	-158.71		River - stream, perennial flow	[Partner: University of Washington, IsoLab]	20120620c	Water - Surface Water - flowing	2012-06-20				-15.0412	University of Washington, IsoLab	-114.651	University of Washington, IsoLab
GNIR - Synoptic	GNIR/S/US/07	GRANT - (AK)	US	59.79	-158.71		River - stream, perennial flow	[Partner: University of Washington, IsoLab]	20120822a	Water - Surface Water - flowing	2012-08-22				-14.9961	University of Washington, IsoLab	-114.332	University of Washington, IsoLab
GNIR - Synoptic	GNIR/S/US/07	GRANT - (AK)	US	59.79	-158.71		River - stream, perennial flow	[Partner: University of Washington, IsoLab]	20120822b	Water - Surface Water - flowing	2012-08-22				-14.9833	University of Washington, IsoLab	-114.743	University of Washington, IsoLab
GNIR - Synoptic	GNIR/S/US/07	GRANT - (AK)	US	59.79	-158.71		River - stream, perennial flow	[Partner: University of Washington, IsoLab]	20120908a	Water - Surface Water - flowing	2012-09-08				-14.8862	University of Washington, IsoLab	-113.558	University of Washington, IsoLab
GNIR - Synoptic	GNIR/S/US/07	GRANT - (AK)	US	59.79	-158.71		River - stream, perennial flow	[Partner: University of Washington, IsoLab]	20120908b	Water - Surface Water - flowing	2012-09-08				-14.8677	University of Washington, IsoLab	-112.912	University of Washington, IsoLab
GNIR - Synoptic	GNIR/S/US/07	GRANT - (AK)	US	59.79	-158.71		River - stream, perennial flow	[Partner: University of Washington, IsoLab]	20130910c	Water - Surface Water - flowing	2013-09-10				-14.5534	University of Washington, IsoLab	-110.282	University of Washington, IsoLab
GNIR - Synoptic	GNIR/S/US/07	GRANT - (AK)	US	59.79	-158.71		River - stream, perennial flow	[Partner: University of Washington, IsoLab]	20130910d	Water - Surface Water - flowing	2013-09-10				-14.5234	University of Washington, IsoLab	-109.904	University of Washington, IsoLab
GNIR - Synoptic	GNIR/S/US/07	GULL - (AK)	US	59.444	-158.737		River - stream, perennial flow	[Partner: University of Washington, IsoLab]	20110710a	Water - Surface Water - flowing	2011-07-10				-14.416	University of Washington, IsoLab	-109.251	University of Washington, IsoLab
GNIR - Synoptic	GNIR/S/US/07	GULL - (AK)	US	59.444	-158.737		River - stream, perennial flow	[Partner: University of Washington, IsoLab]	20110903d	Water - Surface Water - flowing	2011-09-03				-14.4059	University of Washington, IsoLab	-109.694	University of Washington, IsoLab
GNIR - Synoptic	GNIR/S/US/07	HANSEN - (AK)	US	59.32	-158.7		River - stream, perennial flow	[Partner: University of Washington, IsoLab]	20110604c	Water - Surface Water - flowing	2011-06-04				-14.1208	University of Washington, IsoLab	-106.918	University of Washington, IsoLab
GNIR - Synoptic	GNIR/S/US/07	HANSEN - (AK)	US	59.32	-158.7		River - stream, perennial flow	[Partner: University of Washington, IsoLab]	20110701c	Water - Surface Water - flowing	2011-07-01				-14.2741	University of Washington, IsoLab	-107.08	University of Washington, IsoLab
GNIR - Synoptic	GNIR/S/US/07	HANSEN - (AK)	US	59.32	-158.7		River - stream, perennial flow	[Partner: University of Washington, IsoLab]	20110718d	Water - Surface Water - flowing	2011-07-18				-14.3601	University of Washington, IsoLab	-106.472	University of Washington, IsoLab
GNIR - Synoptic	GNIR/S/US/07	HANSEN - (AK)	US	59.32	-158.7		River - stream, perennial flow	[Partner: University of Washington, IsoLab]	20110728b	Water - Surface Water - flowing	2011-07-28				-14.1943	University of Washington, IsoLab	-107.545	University of Washington, IsoLab
GNIR - Synoptic	GNIR/S/US/07	HANSEN - (AK)	US	59.32	-158.7		River - stream, perennial flow	[Partner: University of Washington, IsoLab]	20110809b	Water - Surface Water - flowing	2011-08-09				-14.1482	University of Washington, IsoLab	-107.951	University of Washington, IsoLab
GNIR - Synoptic	GNIR/S/US/07	HANSEN - (AK)	US	59.32	-158.7		River - stream, perennial flow	[Partner: University of Washington, IsoLab]	20110822c	Water - Surface Water - flowing	2011-08-22				-14.2892	University of Washington, IsoLab	-106.956	University of Washington, IsoLab
GNIR - Synoptic	GNIR/S/US/07	HANSEN - (AK)	US	59.32	-158.7		River - stream, perennial flow	[Partner: University of Washington, IsoLab]	20110903e	Water - Surface Water - flowing	2011-09-03				-14.2456	University of Washington, IsoLab	-107.531	University of Washington, IsoLab
GNIR - Synoptic	GNIR/S/US/07	HANSEN - (AK)	US	59.32	-158.7		River - stream, perennial flow	[Partner: University of Washington, IsoLab]	20120604c	Water - Surface Water - flowing	2012-06-04				-14.569	University of Washington, IsoLab	-110.634	University of Washington, IsoLab
GNIR - Synoptic	GNIR/S/US/07	HANSEN - (AK)	US	59.32	-158.7		River - stream, perennial flow	[Partner: University of Washington, IsoLab]	20120812e	Water - Surface Water - flowing	2012-08-12				-14.55	University of Washington, IsoLab	-110.551	University of Washington, IsoLab
GNIR - Synoptic	GNIR/S/US/07	HANSEN - (AK)	US	59.32	-158.7		River - stream, perennial flow	[Partner: University of Washington, IsoLab]	20120812f	Water - Surface Water - flowing	2012-08-12				-14.4234	University of Washington, IsoLab	-109.677	University of Washington, IsoLab
GNIR - Synoptic	GNIR/S/US/07	HANSEN - (AK)	US	59.32	-158.7		River - stream, perennial flow	[Partner: University of Washington, IsoLab]	20120907h	Water - Surface Water - flowing	2012-09-07				-14.2586	University of Washington, IsoLab	-107.501	University of Washington, IsoLab
GNIR - Synoptic	GNIR/S/US/07	HANSEN - (AK)	US	59.32	-158.7		River - stream, perennial flow	[Partner: University of Washington, IsoLab]	20120907i	Water - Surface Water - flowing	2012-09-07				-14.2338	University of Washington, IsoLab	-107.443	University of Washington, IsoLab
GNIR - Synoptic	GNIR/S/US/07	HANSEN - (AK)	US	59.32	-158.7		River - stream, perennial flow	[Partner: University of Washington, IsoLab]	20130901e	Water - Surface Water - flowing	2013-09-01				-14.2911	University of Washington, IsoLab	-106.982	University of Washington, IsoLab
GNIR - Synoptic	GNIR/S/US/07	HANSEN - (AK)	US	59.32	-158.7		River - stream, perennial flow	[Partner: University of Washington, IsoLab]	20130901f	Water - Surface Water - flowing	2013-09-01				-14.439	University of Washington, IsoLab	-107.693	University of Washington, IsoLab
GNIR - Synoptic	GNIR/S/US/07	HANSEN - (AK)	US	59.32	-158.7		River - stream, perennial flow	[Partner: University of Washington, IsoLab]	20130914e	Water - Surface Water - flowing	2013-09-14				-14.2892	University of Washington, IsoLab	-107.01	University of Washington, IsoLab
GNIR - Synoptic	GNIR/S/US/07	HANSEN - (AK)	US	59.32	-158.7		River - stream, perennial flow	[Partner: University of Washington, IsoLab]	20130914f	Water - Surface Water - flowing	2013-09-14				-14.2275	University of Washington, IsoLab	-106.977	University of Washington, IsoLab
GNIR - Synoptic	GNIR/S/US/07	HAPPY CREEK - (AK)	US	59.32	-158.72		River - stream, perennial flow	[Partner: University of Washington, IsoLab]	20110604d	Water - Surface Water - flowing	2011-06-04				-14.5537	University of Washington, IsoLab	-109.591	University of Washington, IsoLab
GNIR - Synoptic	GNIR/S/US/07	HAPPY CREEK - (AK)	US	59.32	-158.72		River - stream, perennial flow	[Partner: University of Washington, IsoLab]	20110701d	Water - Surface Water - flowing	2011-07-01				-14.5008	University of Washington, IsoLab	-108.216	University of Washington, IsoLab
GNIR - Synoptic	GNIR/S/US/07	HAPPY CREEK - (AK)	US	59.32	-158.72		River - stream, perennial flow	[Partner: University of Washington, IsoLab]	20110718e	Water - Surface Water - flowing	2011-07-18				-14.4562	University of Washington, IsoLab	-107.696	University of Washington, IsoLab
GNIR - Synoptic	GNIR/S/US/07	HAPPY CREEK - (AK)	US	59.32	-158.72		River - stream, perennial flow	[Partner: University of Washington, IsoLab]	20110728c	Water - Surface Water - flowing	2011-07-28				-14.5098	University of Washington, IsoLab	-108.378	University of Washington, IsoLab
GNIR - Synoptic	GNIR/S/US/07	HAPPY CREEK - (AK)	US	59.32	-158.72		River - stream, perennial flow	[Partner: University of Washington, IsoLab]	20110809c	Water - Surface Water - flowing	2011-08-09				-14.3938	University of Washington, IsoLab	-108.288	University of Washington, IsoLab
GNIR - Synoptic	GNIR/S/US/07	HAPPY CREEK - (AK)	US	59.32	-158.72		River - stream, perennial flow	[Partner: University of Washington, IsoLab]	20110822d	Water - Surface Water - flowing	2011-08-22				-14.3702	University of Washington, IsoLab	-108.055	University of Washington, IsoLab
GNIR - Synoptic	GNIR/S/US/07	HAPPY CREEK - (AK)	US	59.32	-158.72		River - stream, perennial flow	[Partner: University of Washington, IsoLab]	20110903f	Water - Surface Water - flowing	2011-09-03				-14.4716	University of Washington, IsoLab	-107.791	University of Washington, IsoLab
GNIR - Synoptic	GNIR/S/US/07	HAPPY CREEK - (AK)	US	59.32	-158.72		River - stream, perennial flow	[Partner: University of Washington, IsoLab]	20120604d	Water - Surface Water - flowing	2012-06-04				-15.2728	University of Washington, IsoLab	-113.649	University of Washington, IsoLab
GNIR - Synoptic	GNIR/S/US/07	HAPPY CREEK - (AK)	US	59.32	-158.72		River - stream, perennial flow	[Partner: University of Washington, IsoLab]	20120812g	Water - Surface Water - flowing	2012-08-12				-14.7951	University of Washington, IsoLab	-111.149	University of Washington, IsoLab
GNIR - Synoptic	GNIR/S/US/07	HAPPY CREEK - (AK)	US	59.32	-158.72		River - stream, perennial flow	[Partner: University of Washington, IsoLab]	20120812h	Water - Surface Water - flowing	2012-08-12				-14.6461	University of Washington, IsoLab	-110.328	University of Washington, IsoLab
GNIR - Synoptic	GNIR/S/US/07	HAPPY CREEK - (AK)	US	59.32	-158.72		River - stream, perennial flow	[Partner: University of Washington, IsoLab]	20120907j	Water - Surface Water - flowing	2012-09-07				-14.5678	University of Washington, IsoLab	-108.85	University of Washington, IsoLab
GNIR - Synoptic	GNIR/S/US/07	HAPPY CREEK - (AK)	US	59.32	-158.72		River - stream, perennial flow	[Partner: University of Washington, IsoLab]	20120907k	Water - Surface Water - flowing	2012-09-07				-14.5891	University of Washington, IsoLab	-107.378	University of Washington, IsoLab
GNIR - Synoptic	GNIR/S/US/07	HAPPY CREEK - (AK)	US	59.32	-158.72		River - stream, perennial flow	[Partner: University of Washington, IsoLab]	20130901g	Water - Surface Water - flowing	2013-09-01				-14.5211	University of Washington, IsoLab	-108.331	University of Washington, IsoLab
GNIR - Synoptic	GNIR/S/US/07	HAPPY CREEK - (AK)	US	59.32	-158.72		River - stream, perennial flow	[Partner: University of Washington, IsoLab]	20130901h	Water - Surface Water - flowing	2013-09-01				-14.5812	University of Washington, IsoLab	-108.272	University of Washington, IsoLab
GNIR - Synoptic	GNIR/S/US/07	HAPPY CREEK - (AK)	US	59.32	-158.72		River - stream, perennial flow	[Partner: University of Washington, IsoLab]	20130914g	Water - Surface Water - flowing	2013-09-14				-14.216	University of Washington, IsoLab	-106.3	University of Washington, IsoLab
GNIR - Synoptic	GNIR/S/US/07	HAPPY CREEK - (AK)	US	59.32	-158.72		River - stream, perennial flow	[Partner: University of Washington, IsoLab]	20130914h	Water - Surface Water - flowing	2013-09-14				-14.2366	University of Washington, IsoLab	-106.329	University of Washington, IsoLab
GNIR - Synoptic	GNIR/S/US/07	HIDDEN - (AK)	US	59.54	-158.77		River - stream, perennial flow	[Partner: University of Washington, IsoLab]	20110610e	Water - Surface Water - flowing	2011-06-10				-14.5755	University of Washington, IsoLab	-109.579	University of Washington, IsoLab
GNIR - Synoptic	GNIR/S/US/07	HIDDEN - (AK)	US	59.54	-158.77		River - stream, perennial flow	[Partner: University of Washington, IsoLab]	20110610f	Water - Surface Water - flowing	2011-06-10				-14.7387	University of Washington, IsoLab	-109.79	University of Washington, IsoLab
GNIR - Synoptic	GNIR/S/US/07	HIDDEN - (AK)	US	59.54	-158.77		River - stream, perennial flow	[Partner: University of Washington, IsoLab]	20110717c	Water - Surface Water - flowing	2011-07-17				-14.431	University of Washington, IsoLab	-108.831	University of Washington, IsoLab
GNIR - Synoptic	GNIR/S/US/07	HIDDEN - (AK)	US	59.54	-158.77		River - stream, perennial flow	[Partner: University of Washington, IsoLab]	20110724a	Water - Surface Water - flowing	2011-07-24				-14.4989	University of Washington, IsoLab	-108.97	University of Washington, IsoLab
GNIR - Synoptic	GNIR/S/US/07	HIDDEN - (AK)	US	59.54	-158.77		River - stream, perennial flow	[Partner: University of Washington, IsoLab]	20110819a	Water - Surface Water - flowing	2011-08-19				-14.7841	University of Washington, IsoLab	-110.782	University of Washington, IsoLab
GNIR - Synoptic	GNIR/S/US/07	HIDDEN - (AK)	US	59.54	-158.77		River - stream, perennial flow	[Partner: University of Washington, IsoLab]	20110819b	Water - Surface Water - flowing	2011-08-19				-14.7449	University of Washington, IsoLab	-111.786	University of Washington, IsoLab
GNIR - Synoptic	GNIR/S/US/07	HIDDEN - (AK)	US	59.54	-158.77		River - stream, perennial flow	[Partner: University of Washington, IsoLab]	20110911b	Water - Surface Water - flowing	2011-09-11				-14.6473	University of Washington, IsoLab	-108.675	University of Washington, IsoLab
GNIR - Synoptic	GNIR/S/US/07	HIDDEN - (AK)	US	59.54	-158.77		River - stream, perennial flow	[Partner: University of Washington, IsoLab]	20120610a	Water - Surface Water - flowing	2012-06-10				-14.6865	University of Washington, IsoLab	-111.688	University of Washington, IsoLab
GNIR - Synoptic	GNIR/S/US/07	HIDDEN - (AK)	US	59.54	-158.77		River - stream, perennial flow	[Partner: University of Washington, IsoLab]	20120610b	Water - Surface Water - flowing	2012-06-10				-14.9878	University of Washington, IsoLab	-111.271	University of Washington, IsoLab
GNIR - Synoptic	GNIR/S/US/07	HIDDEN - (AK)	US	59.54	-158.77		River - stream, perennial flow	[Partner: University of Washington, IsoLab]	20120717c	Water - Surface Water - flowing	2012-07-17				-15.1747	University of Washington, IsoLab	-113.525	University of Washington, IsoLab
GNIR - Synoptic	GNIR/S/US/07	HIDDEN - (AK)	US	59.54	-158.77		River - stream, perennial flow	[Partner: University of Washington, IsoLab]	20120717d	Water - Surface Water - flowing	2012-07-17				-15.0449	University of Washington, IsoLab	-112.871	University of Washington, IsoLab
GNIR - Synoptic	GNIR/S/US/07	HIDDEN - (AK)	US	59.54	-158.77		River - stream, perennial flow	[Partner: University of Washington, IsoLab]	20120813a	Water - Surface Water - flowing	2012-08-13				-14.7711	University of Washington, IsoLab	-110.799	University of Washington, IsoLab
GNIR - Synoptic	GNIR/S/US/07	HIDDEN - (AK)	US	59.54	-158.77		River - stream, perennial flow	[Partner: University of Washington, IsoLab]	20120813b	Water - Surface Water - flowing	2012-08-13				-14.6736	University of Washington, IsoLab	-112.138	University of Washington, IsoLab
GNIR - Synoptic	GNIR/S/US/07	HIDDEN - (AK)	US	59.54	-158.77		River - stream, perennial flow	[Partner: University of Washington, IsoLab]	20120909s	Water - Surface Water - flowing	2012-09-09				-14.3949	University of Washington, IsoLab	-108.98	University of Washington, IsoLab
GNIR - Synoptic	GNIR/S/US/07	HIDDEN - (AK)	US	59.54	-158.77		River - stream, perennial flow	[Partner: University of Washington, IsoLab]	20120909t	Water - Surface Water - flowing	2012-09-09				-14.4326	University of Washington, IsoLab	-109.211	University of Washington, IsoLab
GNIR - Synoptic	GNIR/S/US/07	HIDDEN - (AK)	US	59.54	-158.77		River - stream, perennial flow	[Partner: University of Washington, IsoLab]	20130828e	Water - Surface Water - flowing	2013-08-28				-14.4888	University of Washington, IsoLab	-109.349	University of Washington, IsoLab
GNIR - Synoptic	GNIR/S/US/07	HIDDEN - (AK)	US	59.54	-158.77		River - stream, perennial flow	[Partner: University of Washington, IsoLab]	20130828f	Water - Surface Water - flowing	2013-08-28				-14.5276	University of Washington, IsoLab	-109.717	University of Washington, IsoLab
GNIR - Synoptic	GNIR/S/US/07	HIDDEN LAKE - Tributary - 01 (AK)	US	59.534	-158.774		River - stream, perennial flow	[Partner: University of Washington, IsoLab]	20110724b	Water - Surface Water - flowing	2011-07-24				-14.4575	University of Washington, IsoLab	-109.587	University of Washington, IsoLab
GNIR - Synoptic	GNIR/S/US/07	HIDDEN LAKE - Tributary - 01 (AK)	US	59.534	-158.774		River - stream, perennial flow	[Partner: University of Washington, IsoLab]	20110911c	Water - Surface Water - flowing	2011-09-11				-14.5149	University of Washington, IsoLab	-110.105	University of Washington, IsoLab
GNIR - Synoptic	GNIR/S/US/07	HIDDEN LAKE - Tributary (AK)	US	59.534	-158.776		River - stream, perennial flow	[Partner: University of Washington, IsoLab]	20110714a	Water - Surface Water - flowing	2011-07-14				-14.5333	University of Washington, IsoLab	-106.923	University of Washington, IsoLab
GNIR - Synoptic	GNIR/S/US/07	HIDDEN LAKE - Tributary (AK)	US	59.534	-158.776		River - stream, perennial flow	[Partner: University of Washington, IsoLab]	20110911d	Water - Surface Water - flowing	2011-09-11				-14.3521	University of Washington, IsoLab	-107.877	University of Washington, IsoLab
GNIR - Synoptic	GNIR/S/US/07	HOPE CREEK - (AK)	US	59.65	-158.6		River - stream, perennial flow	[Partner: University of Washington, IsoLab]	20110624d	Water - Surface Water - flowing	2011-06-24				-14.9133	University of Washington, IsoLab	-112.63	University of Washington, IsoLab
GNIR - Synoptic	GNIR/S/US/07	HOPE CREEK - (AK)	US	59.65	-158.6		River - stream, perennial flow	[Partner: University of Washington, IsoLab]	20110810a	Water - Surface Water - flowing	2011-08-10				-14.8665	University of Washington, IsoLab	-112.769	University of Washington, IsoLab
GNIR - Synoptic	GNIR/S/US/07	HOPE CREEK - (AK)	US	59.65	-158.6		River - stream, perennial flow	[Partner: University of Washington, IsoLab]	20110909c	Water - Surface Water - flowing	2011-09-09				-14.5238	University of Washington, IsoLab	-112.623	University of Washington, IsoLab
GNIR - Synoptic	GNIR/S/US/07	HOPE CREEK - (AK)	US	59.65	-158.6		River - stream, perennial flow	[Partner: University of Washington, IsoLab]	20110909d	Water - Surface Water - flowing	2011-09-09				-14.5144	University of Washington, IsoLab	-111.896	University of Washington, IsoLab
GNIR - Synoptic	GNIR/S/US/07	HOPE CREEK - (AK)	US	59.65	-158.6		River - stream, perennial flow	[Partner: University of Washington, IsoLab]	20120620d	Water - Surface Water - flowing	2012-06-20				-15.4348	University of Washington, IsoLab	-115.995	University of Washington, IsoLab
GNIR - Synoptic	GNIR/S/US/07	HOPE CREEK - (AK)	US	59.65	-158.6		River - stream, perennial flow	[Partner: University of Washington, IsoLab]	20120620e	Water - Surface Water - flowing	2012-06-20				-15.3601	University of Washington, IsoLab	-116.52	University of Washington, IsoLab
GNIR - Synoptic	GNIR/S/US/07	HOPE CREEK - (AK)	US	59.65	-158.6		River - stream, perennial flow	[Partner: University of Washington, IsoLab]	20120816e	Water - Surface Water - flowing	2012-08-16				-15.2156	University of Washington, IsoLab	-116.463	University of Washington, IsoLab
GNIR - Synoptic	GNIR/S/US/07	HOPE CREEK - (AK)	US	59.65	-158.6		River - stream, perennial flow	[Partner: University of Washington, IsoLab]	20120816f	Water - Surface Water - flowing	2012-08-16				-15.2823	University of Washington, IsoLab	-116.59	University of Washington, IsoLab
GNIR - Synoptic	GNIR/S/US/07	HOPE CREEK - (AK)	US	59.65	-158.6		River - stream, perennial flow	[Partner: University of Washington, IsoLab]	20120908c	Water - Surface Water - flowing	2012-09-08				-14.6389	University of Washington, IsoLab	-112.197	University of Washington, IsoLab
GNIR - Synoptic	GNIR/S/US/07	HOPE CREEK - (AK)	US	59.65	-158.6		River - stream, perennial flow	[Partner: University of Washington, IsoLab]	20120908d	Water - Surface Water - flowing	2012-09-08				-14.9827	University of Washington, IsoLab	-111.843	University of Washington, IsoLab
GNIR - Synoptic	GNIR/S/US/07	HOPE CREEK - (AK)	US	59.65	-158.6		River - stream, perennial flow	[Partner: University of Washington, IsoLab]	20130910e	Water - Surface Water - flowing	2013-09-10				-14.0947	University of Washington, IsoLab	-106.583	University of Washington, IsoLab
GNIR - Synoptic	GNIR/S/US/07	HOPE CREEK - (AK)	US	59.65	-158.6		River - stream, perennial flow	[Partner: University of Washington, IsoLab]	20130910f	Water - Surface Water - flowing	2013-09-10				-13.9015	University of Washington, IsoLab	-104.455	University of Washington, IsoLab
GNIR - Synoptic	GNIR/S/US/07	ICE CREEK - (AK)	US	59.33	-158.81		River - stream, perennial flow	[Partner: University of Washington, IsoLab]	20110604e	Water - Surface Water - flowing	2011-06-04				-14.2856	University of Washington, IsoLab	-106.598	University of Washington, IsoLab
GNIR - Synoptic	GNIR/S/US/07	ICE CREEK - (AK)	US	59.33	-158.81		River - stream, perennial flow	[Partner: University of Washington, IsoLab]	20110701e	Water - Surface Water - flowing	2011-07-01				-14.165	University of Washington, IsoLab	-105.672	University of Washington, IsoLab
GNIR - Synoptic	GNIR/S/US/07	ICE CREEK - (AK)	US	59.33	-158.81		River - stream, perennial flow	[Partner: University of Washington, IsoLab]	20110718f	Water - Surface Water - flowing	2011-07-18				-14.1551	University of Washington, IsoLab	-105.994	University of Washington, IsoLab
GNIR - Synoptic	GNIR/S/US/07	ICE CREEK - (AK)	US	59.33	-158.81		River - stream, perennial flow	[Partner: University of Washington, IsoLab]	20110728d	Water - Surface Water - flowing	2011-07-28				-14.0809	University of Washington, IsoLab	-104.927	University of Washington, IsoLab
GNIR - Synoptic	GNIR/S/US/07	ICE CREEK - (AK)	US	59.33	-158.81		River - stream, perennial flow	[Partner: University of Washington, IsoLab]	20110809d	Water - Surface Water - flowing	2011-08-09				-14.0932	University of Washington, IsoLab	-104.915	University of Washington, IsoLab
GNIR - Synoptic	GNIR/S/US/07	ICE CREEK - (AK)	US	59.33	-158.81		River - stream, perennial flow	[Partner: University of Washington, IsoLab]	20110822e	Water - Surface Water - flowing	2011-08-22				-13.9695	University of Washington, IsoLab	-106.627	University of Washington, IsoLab
GNIR - Synoptic	GNIR/S/US/07	ICE CREEK - (AK)	US	59.33	-158.81		River - stream, perennial flow	[Partner: University of Washington, IsoLab]	20110903g	Water - Surface Water - flowing	2011-09-03				-13.9692	University of Washington, IsoLab	-105.683	University of Washington, IsoLab
GNIR - Synoptic	GNIR/S/US/07	ICE CREEK - (AK)	US	59.33	-158.81		River - stream, perennial flow	[Partner: University of Washington, IsoLab]	20120604e	Water - Surface Water - flowing	2012-06-04				-15.0023	University of Washington, IsoLab	-110.639	University of Washington, IsoLab
GNIR - Synoptic	GNIR/S/US/07	ICE CREEK - (AK)	US	59.33	-158.81		River - stream, perennial flow	[Partner: University of Washington, IsoLab]	20120818a	Water - Surface Water - flowing	2012-08-18				-14.6018	University of Washington, IsoLab	-108.898	University of Washington, IsoLab
GNIR - Synoptic	GNIR/S/US/07	ICE CREEK - (AK)	US	59.33	-158.81		River - stream, perennial flow	[Partner: University of Washington, IsoLab]	20120818b	Water - Surface Water - flowing	2012-08-18				-14.7709	University of Washington, IsoLab	-108.943	University of Washington, IsoLab
GNIR - Synoptic	GNIR/S/US/07	ICE CREEK - (AK)	US	59.33	-158.81		River - stream, perennial flow	[Partner: University of Washington, IsoLab]	20120907l	Water - Surface Water - flowing	2012-09-07				-14.0365	University of Washington, IsoLab	-104.77	University of Washington, IsoLab
GNIR - Synoptic	GNIR/S/US/07	ICE CREEK - (AK)	US	59.33	-158.81		River - stream, perennial flow	[Partner: University of Washington, IsoLab]	20120907m	Water - Surface Water - flowing	2012-09-07				-14.0718	University of Washington, IsoLab	-105.013	University of Washington, IsoLab
GNIR - Synoptic	GNIR/S/US/07	ICE CREEK - (AK)	US	59.33	-158.81		River - stream, perennial flow	[Partner: University of Washington, IsoLab]	20130821a	Water - Surface Water - flowing	2013-08-21				-14.2375	University of Washington, IsoLab	-106.548	University of Washington, IsoLab
GNIR - Synoptic	GNIR/S/US/07	ICE CREEK - (AK)	US	59.33	-158.81		River - stream, perennial flow	[Partner: University of Washington, IsoLab]	20130831a	Water - Surface Water - flowing	2013-08-31				-14.2463	University of Washington, IsoLab	-106.816	University of Washington, IsoLab
GNIR - Synoptic	GNIR/S/US/07	ICE CREEK - (AK)	US	59.33	-158.81		River - stream, perennial flow	[Partner: University of Washington, IsoLab]	20130914i	Water - Surface Water - flowing	2013-09-14				-13.6962	University of Washington, IsoLab	-102.776	University of Washington, IsoLab
GNIR - Synoptic	GNIR/S/US/07	ICE CREEK - (AK)	US	59.33	-158.81		River - stream, perennial flow	[Partner: University of Washington, IsoLab]	20130914j	Water - Surface Water - flowing	2013-09-14				-13.7164	University of Washington, IsoLab	-102.683	University of Washington, IsoLab
GNIR - Synoptic	GNIR/S/US/07	IVAN - (AK)	US	59.551	-158.812		River - stream, perennial flow	[Partner: University of Washington, IsoLab]	20110707a	Water - Surface Water - flowing	2011-07-07				-14.8551	University of Washington, IsoLab	-110.83	University of Washington, IsoLab
GNIR - Synoptic	GNIR/S/US/07	JOE CREEK - (AK)	US	59.6	-158.88		River - stream, perennial flow	[Partner: University of Washington, IsoLab]	20110610g	Water - Surface Water - flowing	2011-06-10				-15.0495	University of Washington, IsoLab	-112.158	University of Washington, IsoLab
GNIR - Synoptic	GNIR/S/US/07	JOE CREEK - (AK)	US	59.6	-158.88		River - stream, perennial flow	[Partner: University of Washington, IsoLab]	20110717d	Water - Surface Water - flowing	2011-07-17				-14.7493	University of Washington, IsoLab	-110.765	University of Washington, IsoLab
GNIR - Synoptic	GNIR/S/US/07	JOE CREEK - (AK)	US	59.6	-158.88		River - stream, perennial flow	[Partner: University of Washington, IsoLab]	20110721a	Water - Surface Water - flowing	2011-07-21				-14.7153	University of Washington, IsoLab	-109.75	University of Washington, IsoLab
GNIR - Synoptic	GNIR/S/US/07	JOE CREEK - (AK)	US	59.6	-158.88		River - stream, perennial flow	[Partner: University of Washington, IsoLab]	20110905b	Water - Surface Water - flowing	2011-09-05				-14.6844	University of Washington, IsoLab	-110.336	University of Washington, IsoLab
GNIR - Synoptic	GNIR/S/US/07	JOE CREEK - (AK)	US	59.6	-158.88		River - stream, perennial flow	[Partner: University of Washington, IsoLab]	20120607c	Water - Surface Water - flowing	2012-06-07				-16.2702	University of Washington, IsoLab	-120.759	University of Washington, IsoLab
GNIR - Synoptic	GNIR/S/US/07	JOE CREEK - (AK)	US	59.6	-158.88		River - stream, perennial flow	[Partner: University of Washington, IsoLab]	20120607d	Water - Surface Water - flowing	2012-06-07				-15.9394	University of Washington, IsoLab	-120.47	University of Washington, IsoLab
GNIR - Synoptic	GNIR/S/US/07	JOE CREEK - (AK)	US	59.6	-158.88		River - stream, perennial flow	[Partner: University of Washington, IsoLab]	20120717e	Water - Surface Water - flowing	2012-07-17				-15.8711	University of Washington, IsoLab	-119.325	University of Washington, IsoLab
GNIR - Synoptic	GNIR/S/US/07	JOE CREEK - (AK)	US	59.6	-158.88		River - stream, perennial flow	[Partner: University of Washington, IsoLab]	20120717f	Water - Surface Water - flowing	2012-07-17				-15.9181	University of Washington, IsoLab	-120.192	University of Washington, IsoLab
GNIR - Synoptic	GNIR/S/US/07	JOE CREEK - (AK)	US	59.6	-158.88		River - stream, perennial flow	[Partner: University of Washington, IsoLab]	20120909u	Water - Surface Water - flowing	2012-09-09				-15.2274	University of Washington, IsoLab	-114.053	University of Washington, IsoLab
GNIR - Synoptic	GNIR/S/US/07	JOE CREEK - (AK)	US	59.6	-158.88		River - stream, perennial flow	[Partner: University of Washington, IsoLab]	20120909v	Water - Surface Water - flowing	2012-09-09				-15.1413	University of Washington, IsoLab	-114.48	University of Washington, IsoLab
GNIR - Synoptic	GNIR/S/US/07	JOE CREEK - (AK)	US	59.6	-158.88		River - stream, perennial flow	[Partner: University of Washington, IsoLab]	20130828g	Water - Surface Water - flowing	2013-08-28				-14.9075	University of Washington, IsoLab	-111.646	University of Washington, IsoLab
GNIR - Synoptic	GNIR/S/US/07	JOE CREEK - (AK)	US	59.6	-158.88		River - stream, perennial flow	[Partner: University of Washington, IsoLab]	20130828h	Water - Surface Water - flowing	2013-08-28				-14.9299	University of Washington, IsoLab	-111.439	University of Washington, IsoLab
GNIR - Synoptic	GNIR/S/US/07	JOE CREEK - (AK)	US	59.6	-158.88		River - stream, perennial flow	[Partner: University of Washington, IsoLab]	20130911e	Water - Surface Water - flowing	2013-09-11				-14.5053	University of Washington, IsoLab	-107.372	University of Washington, IsoLab
GNIR - Synoptic	GNIR/S/US/07	JOE CREEK - (AK)	US	59.6	-158.88		River - stream, perennial flow	[Partner: University of Washington, IsoLab]	20130911f	Water - Surface Water - flowing	2013-09-11				-14.228	University of Washington, IsoLab	-107.383	University of Washington, IsoLab
GNIR - Synoptic	GNIR/S/US/07	K3 - (AK)	US	59.8	-158.95		River - stream, perennial flow	[Partner: University of Washington, IsoLab]	20110624e	Water - Surface Water - flowing	2011-06-24				-14.6321	University of Washington, IsoLab	-109.234	University of Washington, IsoLab
GNIR - Synoptic	GNIR/S/US/07	K3 - (AK)	US	59.8	-158.95		River - stream, perennial flow	[Partner: University of Washington, IsoLab]	20110821c	Water - Surface Water - flowing	2011-08-21				-14.382	University of Washington, IsoLab	-108.002	University of Washington, IsoLab
GNIR - Synoptic	GNIR/S/US/07	K3 - (AK)	US	59.8	-158.95		River - stream, perennial flow	[Partner: University of Washington, IsoLab]	20120620f	Water - Surface Water - flowing	2012-06-20				-15.662	University of Washington, IsoLab	-117.078	University of Washington, IsoLab
GNIR - Synoptic	GNIR/S/US/07	K3 - (AK)	US	59.8	-158.95		River - stream, perennial flow	[Partner: University of Washington, IsoLab]	20120620g	Water - Surface Water - flowing	2012-06-20				-15.6171	University of Washington, IsoLab	-117.203	University of Washington, IsoLab
GNIR - Synoptic	GNIR/S/US/07	K3 - (AK)	US	59.8	-158.95		River - stream, perennial flow	[Partner: University of Washington, IsoLab]	20120908e	Water - Surface Water - flowing	2012-09-08				-15.1405	University of Washington, IsoLab	-112.306	University of Washington, IsoLab
GNIR - Synoptic	GNIR/S/US/07	K3 - (AK)	US	59.8	-158.95		River - stream, perennial flow	[Partner: University of Washington, IsoLab]	20120908f	Water - Surface Water - flowing	2012-09-08				-15.1166	University of Washington, IsoLab	-113.767	University of Washington, IsoLab
GNIR - Synoptic	GNIR/S/US/07	K3 - (AK)	US	59.8	-158.95		River - stream, perennial flow	[Partner: University of Washington, IsoLab]	20130910g	Water - Surface Water - flowing	2013-09-10				-14.1246	University of Washington, IsoLab	-105.985	University of Washington, IsoLab
GNIR - Synoptic	GNIR/S/US/07	K3 - (AK)	US	59.8	-158.95		River - stream, perennial flow	[Partner: University of Washington, IsoLab]	20130912g	Water - Surface Water - flowing	2013-09-12				-14.2744	University of Washington, IsoLab	-105.671	University of Washington, IsoLab
GNIR - Synoptic	GNIR/S/US/07	KEMA - (AK)	US	59.55	-158.66		River - stream, perennial flow	[Partner: University of Washington, IsoLab]	20110610h	Water - Surface Water - flowing	2011-06-10				-14.6482	University of Washington, IsoLab	-109.946	University of Washington, IsoLab
GNIR - Synoptic	GNIR/S/US/07	KEMA - (AK)	US	59.55	-158.66		River - stream, perennial flow	[Partner: University of Washington, IsoLab]	20110721b	Water - Surface Water - flowing	2011-07-21				-14.4252	University of Washington, IsoLab	-109.787	University of Washington, IsoLab
GNIR - Synoptic	GNIR/S/US/07	KEMA - (AK)	US	59.55	-158.66		River - stream, perennial flow	[Partner: University of Washington, IsoLab]	20110721c	Water - Surface Water - flowing	2011-07-21				-13.6086	University of Washington, IsoLab	-105.692	University of Washington, IsoLab
GNIR - Synoptic	GNIR/S/US/07	KEMA - (AK)	US	59.55	-158.66		River - stream, perennial flow	[Partner: University of Washington, IsoLab]	20110731c	Water - Surface Water - flowing	2011-07-31				-14.5746	University of Washington, IsoLab	-109.325	University of Washington, IsoLab
GNIR - Synoptic	GNIR/S/US/07	KEMA - (AK)	US	59.55	-158.66		River - stream, perennial flow	[Partner: University of Washington, IsoLab]	20110825a	Water - Surface Water - flowing	2011-08-25				-14.5289	University of Washington, IsoLab	-109.889	University of Washington, IsoLab
GNIR - Synoptic	GNIR/S/US/07	KEMA - (AK)	US	59.55	-158.66		River - stream, perennial flow	[Partner: University of Washington, IsoLab]	20110825b	Water - Surface Water - flowing	2011-08-25				-14.5201	University of Washington, IsoLab	-110.774	University of Washington, IsoLab
GNIR - Synoptic	GNIR/S/US/07	KEMA - (AK)	US	59.55	-158.66		River - stream, perennial flow	[Partner: University of Washington, IsoLab]	20110904d	Water - Surface Water - flowing	2011-09-04				-14.5734	University of Washington, IsoLab	-109.897	University of Washington, IsoLab
GNIR - Synoptic	GNIR/S/US/07	KEMA - (AK)	US	59.55	-158.66		River - stream, perennial flow	[Partner: University of Washington, IsoLab]	20120616c	Water - Surface Water - flowing	2012-06-16				-15.1685	University of Washington, IsoLab	-114.101	University of Washington, IsoLab
GNIR - Synoptic	GNIR/S/US/07	KEMA - (AK)	US	59.55	-158.66		River - stream, perennial flow	[Partner: University of Washington, IsoLab]	20120616d	Water - Surface Water - flowing	2012-06-16				-14.9852	University of Washington, IsoLab	-113.615	University of Washington, IsoLab
GNIR - Synoptic	GNIR/S/US/07	KEMA - (AK)	US	59.55	-158.66		River - stream, perennial flow	[Partner: University of Washington, IsoLab]	20120906c	Water - Surface Water - flowing	2012-09-06				-14.4436	University of Washington, IsoLab	-109.535	University of Washington, IsoLab
GNIR - Synoptic	GNIR/S/US/07	KEMA - (AK)	US	59.55	-158.66		River - stream, perennial flow	[Partner: University of Washington, IsoLab]	20120906d	Water - Surface Water - flowing	2012-09-06				-14.3043	University of Washington, IsoLab	-109.844	University of Washington, IsoLab
GNIR - Synoptic	GNIR/S/US/07	KEMA - (AK)	US	59.55	-158.66		River - stream, perennial flow	[Partner: University of Washington, IsoLab]	20130827a	Water - Surface Water - flowing	2013-08-27				-14.5088	University of Washington, IsoLab	-109.936	University of Washington, IsoLab
GNIR - Synoptic	GNIR/S/US/07	KEMA - (AK)	US	59.55	-158.66		River - stream, perennial flow	[Partner: University of Washington, IsoLab]	20130827b	Water - Surface Water - flowing	2013-08-27				-14.6654	University of Washington, IsoLab	-109.927	University of Washington, IsoLab
GNIR - Synoptic	GNIR/S/US/07	KEMA - (AK)	US	59.55	-158.66		River - stream, perennial flow	[Partner: University of Washington, IsoLab]	20130908a	Water - Surface Water - flowing	2013-09-08				-14.3648	University of Washington, IsoLab	-108.153	University of Washington, IsoLab
GNIR - Synoptic	GNIR/S/US/07	KEMA - (AK)	US	59.55	-158.66		River - stream, perennial flow	[Partner: University of Washington, IsoLab]	20130908b	Water - Surface Water - flowing	2013-09-08				-14.4258	University of Washington, IsoLab	-108.193	University of Washington, IsoLab
GNIR - Synoptic	GNIR/S/US/07	KEMUK - (AK)	US	59.3769	-160.009		River - stream, perennial flow	[Partner: University of Washington, IsoLab]	20120827a	Water - Surface Water - flowing	2012-08-27				-14.1594	University of Washington, IsoLab	-106.368	University of Washington, IsoLab
GNIR - Synoptic	GNIR/S/US/07	KEMUK - (AK)	US	59.3769	-160.009		River - stream, perennial flow	[Partner: University of Washington, IsoLab]	20120827b	Water - Surface Water - flowing	2012-08-27				-14.1534	University of Washington, IsoLab	-107.052	University of Washington, IsoLab
GNIR - Synoptic	GNIR/S/US/07	KILLIAN - (AK)	US	59.2983	-159.039		River - stream, perennial flow	[Partner: University of Washington, IsoLab]	20110702a	Water - Surface Water - flowing	2011-07-02				-14.0574	University of Washington, IsoLab	-106.826	University of Washington, IsoLab
GNIR - Synoptic	GNIR/S/US/07	KILLIAN - (AK)	US	59.2983	-159.039		River - stream, perennial flow	[Partner: University of Washington, IsoLab]	20120629a	Water - Surface Water - flowing	2012-06-29				-14.5547	University of Washington, IsoLab	-108.519	University of Washington, IsoLab
GNIR - Synoptic	GNIR/S/US/07	KILLIAN - (AK)	US	59.2983	-159.039		River - stream, perennial flow	[Partner: University of Washington, IsoLab]	20120629b	Water - Surface Water - flowing	2012-06-29				-14.5618	University of Washington, IsoLab	-109.306	University of Washington, IsoLab
GNIR - Synoptic	GNIR/S/US/07	KULIK CREEK - (AK)	US	59.7788	-158.999		River - stream, perennial flow	[Partner: University of Washington, IsoLab]	20110624f	Water - Surface Water - flowing	2011-06-24				-15.1496	University of Washington, IsoLab	-112.379	University of Washington, IsoLab
GNIR - Synoptic	GNIR/S/US/07	KULIK CREEK - (AK)	US	59.7788	-158.999		River - stream, perennial flow	[Partner: University of Washington, IsoLab]	20110624g	Water - Surface Water - flowing	2011-06-24				-15.1033	University of Washington, IsoLab	-112.472	University of Washington, IsoLab
GNIR - Synoptic	GNIR/S/US/07	KULIK CREEK - (AK)	US	59.7788	-158.999		River - stream, perennial flow	[Partner: University of Washington, IsoLab]	20110821d	Water - Surface Water - flowing	2011-08-21				-15.0989	University of Washington, IsoLab	-111.636	University of Washington, IsoLab
GNIR - Synoptic	GNIR/S/US/07	KULIK CREEK - (AK)	US	59.7788	-158.999		River - stream, perennial flow	[Partner: University of Washington, IsoLab]	20110821e	Water - Surface Water - flowing	2011-08-21				-14.8421	University of Washington, IsoLab	-112.977	University of Washington, IsoLab
GNIR - Synoptic	GNIR/S/US/07	KULIK CREEK - (AK)	US	59.7788	-158.999		River - stream, perennial flow	[Partner: University of Washington, IsoLab]	20110821f	Water - Surface Water - flowing	2011-08-21				-14.664	University of Washington, IsoLab	-111.053	University of Washington, IsoLab
GNIR - Synoptic	GNIR/S/US/07	KULIK CREEK - (AK)	US	59.7788	-158.999		River - stream, perennial flow	[Partner: University of Washington, IsoLab]	20120620h	Water - Surface Water - flowing	2012-06-20				-16.003	University of Washington, IsoLab	-118.411	University of Washington, IsoLab
GNIR - Synoptic	GNIR/S/US/07	KULIK CREEK - (AK)	US	59.7788	-158.999		River - stream, perennial flow	[Partner: University of Washington, IsoLab]	20120620i	Water - Surface Water - flowing	2012-06-20				-15.8753	University of Washington, IsoLab	-119.058	University of Washington, IsoLab
GNIR - Synoptic	GNIR/S/US/07	KULIK CREEK - (AK)	US	59.7788	-158.999		River - stream, perennial flow	[Partner: University of Washington, IsoLab]	20120908g	Water - Surface Water - flowing	2012-09-08				-15.1748	University of Washington, IsoLab	-114.586	University of Washington, IsoLab
GNIR - Synoptic	GNIR/S/US/07	KULIK CREEK - (AK)	US	59.7788	-158.999		River - stream, perennial flow	[Partner: University of Washington, IsoLab]	20120908h	Water - Surface Water - flowing	2012-09-08				-15.0607	University of Washington, IsoLab	-114.668	University of Washington, IsoLab
GNIR - Synoptic	GNIR/S/US/07	KULIK CREEK - (AK)	US	59.7788	-158.999		River - stream, perennial flow	[Partner: University of Washington, IsoLab]	20130910h	Water - Surface Water - flowing	2013-09-10				-14.4833	University of Washington, IsoLab	-107.7	University of Washington, IsoLab
GNIR - Synoptic	GNIR/S/US/07	KULIK CREEK - (AK)	US	59.7788	-158.999		River - stream, perennial flow	[Partner: University of Washington, IsoLab]	20130910i	Water - Surface Water - flowing	2013-09-10				-14.4438	University of Washington, IsoLab	-107.582	University of Washington, IsoLab
GNIR - Synoptic	GNIR/S/US/07	LITTLE BEAVER - (AK)	US	59.5565	-158.569		River - stream, perennial flow	[Partner: University of Washington, IsoLab]	20110610i	Water - Surface Water - flowing	2011-06-10				-13.6298	University of Washington, IsoLab	-103.195	University of Washington, IsoLab
GNIR - Synoptic	GNIR/S/US/07	LITTLE BEAVER - (AK)	US	59.5565	-158.569		River - stream, perennial flow	[Partner: University of Washington, IsoLab]	20110904e	Water - Surface Water - flowing	2011-09-04				-13.9067	University of Washington, IsoLab	-106.295	University of Washington, IsoLab
GNIR - Synoptic	GNIR/S/US/07	LITTLE TOGIAK CREEK - (AK)	US	59.62	-159.22		River - stream, perennial flow	[Partner: University of Washington, IsoLab]	20110616a	Water - Surface Water - flowing	2011-06-16				-14.7049	University of Washington, IsoLab	-109.693	University of Washington, IsoLab
GNIR - Synoptic	GNIR/S/US/07	LITTLE TOGIAK CREEK - (AK)	US	59.62	-159.22		River - stream, perennial flow	[Partner: University of Washington, IsoLab]	20110616b	Water - Surface Water - flowing	2011-06-16				-14.6501	University of Washington, IsoLab	-108.374	University of Washington, IsoLab
GNIR - Synoptic	GNIR/S/US/07	LITTLE TOGIAK CREEK - (AK)	US	59.62	-159.22		River - stream, perennial flow	[Partner: University of Washington, IsoLab]	20110803b	Water - Surface Water - flowing	2011-08-03				-14.5492	University of Washington, IsoLab	-107.808	University of Washington, IsoLab
GNIR - Synoptic	GNIR/S/US/07	LITTLE TOGIAK CREEK - (AK)	US	59.62	-159.22		River - stream, perennial flow	[Partner: University of Washington, IsoLab]	20110902a	Water - Surface Water - flowing	2011-09-02				-14.3363	University of Washington, IsoLab	-107.319	University of Washington, IsoLab
GNIR - Synoptic	GNIR/S/US/07	LITTLE TOGIAK CREEK - (AK)	US	59.62	-159.22		River - stream, perennial flow	[Partner: University of Washington, IsoLab]	20120330a	Water - Surface Water - flowing	2012-03-30				-14.1948	University of Washington, IsoLab	-105.511	University of Washington, IsoLab
GNIR - Synoptic	GNIR/S/US/07	LITTLE TOGIAK CREEK - (AK)	US	59.62	-159.22		River - stream, perennial flow	[Partner: University of Washington, IsoLab]	20120330b	Water - Surface Water - flowing	2012-03-30				-14.2491	University of Washington, IsoLab	-106.746	University of Washington, IsoLab
GNIR - Synoptic	GNIR/S/US/07	LITTLE TOGIAK CREEK - (AK)	US	59.62	-159.22		River - stream, perennial flow	[Partner: University of Washington, IsoLab]	20120610c	Water - Surface Water - flowing	2012-06-10				-15.1746	University of Washington, IsoLab	-112.859	University of Washington, IsoLab
GNIR - Synoptic	GNIR/S/US/07	LITTLE TOGIAK CREEK - (AK)	US	59.62	-159.22		River - stream, perennial flow	[Partner: University of Washington, IsoLab]	20120610d	Water - Surface Water - flowing	2012-06-10				-15.1377	University of Washington, IsoLab	-111.707	University of Washington, IsoLab
GNIR - Synoptic	GNIR/S/US/07	LITTLE TOGIAK CREEK - (AK)	US	59.62	-159.22		River - stream, perennial flow	[Partner: University of Washington, IsoLab]	20120813c	Water - Surface Water - flowing	2012-08-13				-14.9924	University of Washington, IsoLab	-111.814	University of Washington, IsoLab
GNIR - Synoptic	GNIR/S/US/07	LITTLE TOGIAK CREEK - (AK)	US	59.62	-159.22		River - stream, perennial flow	[Partner: University of Washington, IsoLab]	20120813d	Water - Surface Water - flowing	2012-08-13				-14.8633	University of Washington, IsoLab	-112.085	University of Washington, IsoLab
GNIR - Synoptic	GNIR/S/US/07	LITTLE TOGIAK CREEK - (AK)	US	59.62	-159.22		River - stream, perennial flow	[Partner: University of Washington, IsoLab]	20120911e	Water - Surface Water - flowing	2012-09-11				-14.8242	University of Washington, IsoLab	-109.914	University of Washington, IsoLab
GNIR - Synoptic	GNIR/S/US/07	LITTLE TOGIAK CREEK - (AK)	US	59.62	-159.22		River - stream, perennial flow	[Partner: University of Washington, IsoLab]	20120911f	Water - Surface Water - flowing	2012-09-11				-14.527	University of Washington, IsoLab	-109.663	University of Washington, IsoLab
GNIR - Synoptic	GNIR/S/US/07	LITTLE TOGIAK CREEK - (AK)	US	59.62	-159.22		River - stream, perennial flow	[Partner: University of Washington, IsoLab]	20130823a	Water - Surface Water - flowing	2013-08-23				-14.8635	University of Washington, IsoLab	-109.733	University of Washington, IsoLab
GNIR - Synoptic	GNIR/S/US/07	LITTLE TOGIAK CREEK - (AK)	US	59.62	-159.22		River - stream, perennial flow	[Partner: University of Washington, IsoLab]	20130823b	Water - Surface Water - flowing	2013-08-23				-14.6014	University of Washington, IsoLab	-108.639	University of Washington, IsoLab
GNIR - Synoptic	GNIR/S/US/07	LITTLE TOGIAK CREEK - (AK)	US	59.62	-159.22		River - stream, perennial flow	[Partner: University of Washington, IsoLab]	20130911g	Water - Surface Water - flowing	2013-09-11				-14.4374	University of Washington, IsoLab	-107.225	University of Washington, IsoLab
GNIR - Synoptic	GNIR/S/US/07	LITTLE TOGIAK CREEK - (AK)	US	59.62	-159.22		River - stream, perennial flow	[Partner: University of Washington, IsoLab]	20130911h	Water - Surface Water - flowing	2013-09-11				-14.3595	University of Washington, IsoLab	-107.248	University of Washington, IsoLab
GNIR - Synoptic	GNIR/S/US/07	LITTLE TOGIAK LAKE - (AK)	US	59.5597	-159.08		River - stream, perennial flow	[Partner: University of Washington, IsoLab]	20110616c	Water - Surface Water - flowing	2011-06-16				-14.2687	University of Washington, IsoLab	-107.129	University of Washington, IsoLab
GNIR - Synoptic	GNIR/S/US/07	LITTLE TOGIAK LAKE - (AK)	US	59.5597	-159.08		River - stream, perennial flow	[Partner: University of Washington, IsoLab]	20110630a	Water - Surface Water - flowing	2011-06-30				-14.3187	University of Washington, IsoLab	-106.428	University of Washington, IsoLab
GNIR - Synoptic	GNIR/S/US/07	LITTLE TOGIAK LAKE - (AK)	US	59.5597	-159.08		River - stream, perennial flow	[Partner: University of Washington, IsoLab]	20110803c	Water - Surface Water - flowing	2011-08-03				-14.1899	University of Washington, IsoLab	-107.578	University of Washington, IsoLab
GNIR - Synoptic	GNIR/S/US/07	LITTLE TOGIAK LAKE - (AK)	US	59.5597	-159.08		River - stream, perennial flow	[Partner: University of Washington, IsoLab]	20120911g	Water - Surface Water - flowing	2012-09-11				-14.5969	University of Washington, IsoLab	-109.164	University of Washington, IsoLab
GNIR - Synoptic	GNIR/S/US/07	LITTLE TOGIAK LAKE - (AK)	US	59.5597	-159.08		River - stream, perennial flow	[Partner: University of Washington, IsoLab]	20120911h	Water - Surface Water - flowing	2012-09-11				-14.4706	University of Washington, IsoLab	-108.391	University of Washington, IsoLab
GNIR - Synoptic	GNIR/S/US/07	LITTLE TOGIAK LAKE - (AK)	US	59.5597	-159.08		River - stream, perennial flow	[Partner: University of Washington, IsoLab]	20130912h	Water - Surface Water - flowing	2013-09-12				-14.3002	University of Washington, IsoLab	-107.624	University of Washington, IsoLab
GNIR - Synoptic	GNIR/S/US/07	LITTLE TOGIAK LAKE - (AK)	US	59.5597	-159.08		River - stream, perennial flow	[Partner: University of Washington, IsoLab]	20130913a	Water - Surface Water - flowing	2013-09-13				-14.4178	University of Washington, IsoLab	-107.344	University of Washington, IsoLab
GNIR - Synoptic	GNIR/S/US/07	LITTLE WHITEFISH - (AK)	US	59.2666	-158.686		River - stream, perennial flow	[Partner: University of Washington, IsoLab]	20110718g	Water - Surface Water - flowing	2011-07-18				-13.8866	University of Washington, IsoLab	-102.278	University of Washington, IsoLab
GNIR - Synoptic	GNIR/S/US/07	LITTLE WHITEFISH - (AK)	US	59.2666	-158.686		River - stream, perennial flow	[Partner: University of Washington, IsoLab]	20110821g	Water - Surface Water - flowing	2011-08-21				-13.6941	University of Washington, IsoLab	-103.66	University of Washington, IsoLab
GNIR - Synoptic	GNIR/S/US/07	LITTLE WHITEFISH - (AK)	US	59.2666	-158.686		River - stream, perennial flow	[Partner: University of Washington, IsoLab]	20110903h	Water - Surface Water - flowing	2011-09-03				-13.8641	University of Washington, IsoLab	-103.731	University of Washington, IsoLab
GNIR - Synoptic	GNIR/S/US/07	LITTLE WHITEFISH - (AK)	US	59.2666	-158.686		River - stream, perennial flow	[Partner: University of Washington, IsoLab]	20120604f	Water - Surface Water - flowing	2012-06-04				-13.9529	University of Washington, IsoLab	-104.803	University of Washington, IsoLab
GNIR - Synoptic	GNIR/S/US/07	LITTLE WHITEFISH - (AK)	US	59.2666	-158.686		River - stream, perennial flow	[Partner: University of Washington, IsoLab]	20120812i	Water - Surface Water - flowing	2012-08-12				-13.9003	University of Washington, IsoLab	-104.652	University of Washington, IsoLab
GNIR - Synoptic	GNIR/S/US/07	LITTLE WHITEFISH - (AK)	US	59.2666	-158.686		River - stream, perennial flow	[Partner: University of Washington, IsoLab]	20120812j	Water - Surface Water - flowing	2012-08-12				-13.7589	University of Washington, IsoLab	-104.507	University of Washington, IsoLab
GNIR - Synoptic	GNIR/S/US/07	LITTLE WHITEFISH - (AK)	US	59.2666	-158.686		River - stream, perennial flow	[Partner: University of Washington, IsoLab]	20120907n	Water - Surface Water - flowing	2012-09-07				-13.5197	University of Washington, IsoLab	-100.419	University of Washington, IsoLab
GNIR - Synoptic	GNIR/S/US/07	LUPINE - (AK)	US	59.04	-158.54		River - stream, perennial flow	[Partner: University of Washington, IsoLab]	20110915b	Water - Surface Water - flowing	2011-09-15				-12.989	University of Washington, IsoLab	-98.168	University of Washington, IsoLab
GNIR - Synoptic	GNIR/S/US/07	LUPINE - (AK)	US	59.04	-158.54		River - stream, perennial flow	[Partner: University of Washington, IsoLab]	20110915c	Water - Surface Water - flowing	2011-09-15				-12.6956	University of Washington, IsoLab	-98.5791	University of Washington, IsoLab
GNIR - Synoptic	GNIR/S/US/07	LYNX - (AK)	US	59.49	-158.92		River - stream, perennial flow	[Partner: University of Washington, IsoLab]	20110608e	Water - Surface Water - flowing	2011-06-08				-14.5498	University of Washington, IsoLab	-110.896	University of Washington, IsoLab
GNIR - Synoptic	GNIR/S/US/07	LYNX - (AK)	US	59.49	-158.92		River - stream, perennial flow	[Partner: University of Washington, IsoLab]	20110703b	Water - Surface Water - flowing	2011-07-03				-14.559	University of Washington, IsoLab	-111.158	University of Washington, IsoLab
GNIR - Synoptic	GNIR/S/US/07	LYNX - (AK)	US	59.49	-158.92		River - stream, perennial flow	[Partner: University of Washington, IsoLab]	20110730a	Water - Surface Water - flowing	2011-07-30				-14.4479	University of Washington, IsoLab	-110.323	University of Washington, IsoLab
GNIR - Synoptic	GNIR/S/US/07	LYNX - (AK)	US	59.49	-158.92		River - stream, perennial flow	[Partner: University of Washington, IsoLab]	20110816a	Water - Surface Water - flowing	2011-08-16				-14.3929	University of Washington, IsoLab	-110.045	University of Washington, IsoLab
GNIR - Synoptic	GNIR/S/US/07	LYNX - (AK)	US	59.49	-158.92		River - stream, perennial flow	[Partner: University of Washington, IsoLab]	20110824a	Water - Surface Water - flowing	2011-08-24				-14.471	University of Washington, IsoLab	-109.034	University of Washington, IsoLab
GNIR - Synoptic	GNIR/S/US/07	LYNX - (AK)	US	59.49	-158.92		River - stream, perennial flow	[Partner: University of Washington, IsoLab]	20110912c	Water - Surface Water - flowing	2011-09-12				-14.2043	University of Washington, IsoLab	-108.088	University of Washington, IsoLab
GNIR - Synoptic	GNIR/S/US/07	LYNX - (AK)	US	59.49	-158.92		River - stream, perennial flow	[Partner: University of Washington, IsoLab]	20120608g	Water - Surface Water - flowing	2012-06-08				-15.3941	University of Washington, IsoLab	-115.341	University of Washington, IsoLab
GNIR - Synoptic	GNIR/S/US/07	LYNX - (AK)	US	59.49	-158.92		River - stream, perennial flow	[Partner: University of Washington, IsoLab]	20120608h	Water - Surface Water - flowing	2012-06-08				-15.3261	University of Washington, IsoLab	-115.455	University of Washington, IsoLab
GNIR - Synoptic	GNIR/S/US/07	LYNX - (AK)	US	59.49	-158.92		River - stream, perennial flow	[Partner: University of Washington, IsoLab]	20120815c	Water - Surface Water - flowing	2012-08-15				-14.7047	University of Washington, IsoLab	-112.57	University of Washington, IsoLab
GNIR - Synoptic	GNIR/S/US/07	LYNX - (AK)	US	59.49	-158.92		River - stream, perennial flow	[Partner: University of Washington, IsoLab]	20120815d	Water - Surface Water - flowing	2012-08-15				-14.778	University of Washington, IsoLab	-112.996	University of Washington, IsoLab
GNIR - Synoptic	GNIR/S/US/07	LYNX - (AK)	US	59.49	-158.92		River - stream, perennial flow	[Partner: University of Washington, IsoLab]	20120911i	Water - Surface Water - flowing	2012-09-11				-14.5048	University of Washington, IsoLab	-111.347	University of Washington, IsoLab
GNIR - Synoptic	GNIR/S/US/07	LYNX - (AK)	US	59.49	-158.92		River - stream, perennial flow	[Partner: University of Washington, IsoLab]	20130824d	Water - Surface Water - flowing	2013-08-24				-14.7891	University of Washington, IsoLab	-111.564	University of Washington, IsoLab
GNIR - Synoptic	GNIR/S/US/07	LYNX - (AK)	US	59.49	-158.92		River - stream, perennial flow	[Partner: University of Washington, IsoLab]	20130824e	Water - Surface Water - flowing	2013-08-24				-14.7429	University of Washington, IsoLab	-111.441	University of Washington, IsoLab
GNIR - Synoptic	GNIR/S/US/07	LYNX - (AK)	US	59.49	-158.92		River - stream, perennial flow	[Partner: University of Washington, IsoLab]	20130911i	Water - Surface Water - flowing	2013-09-11				-14.4933	University of Washington, IsoLab	-109.667	University of Washington, IsoLab
GNIR - Synoptic	GNIR/S/US/07	LYNX - (AK)	US	59.49	-158.92		River - stream, perennial flow	[Partner: University of Washington, IsoLab]	20130911j	Water - Surface Water - flowing	2013-09-11				-14.5658	University of Washington, IsoLab	-109.558	University of Washington, IsoLab
GNIR - Synoptic	GNIR/S/US/07	LYNX - Cold Tributary (AK)	US	59.5	-158.9		River - stream, perennial flow	[Partner: University of Washington, IsoLab]	20110617a	Water - Surface Water - flowing	2011-06-17				-14.9197	University of Washington, IsoLab	-112.314	University of Washington, IsoLab
GNIR - Synoptic	GNIR/S/US/07	LYNX - Cold Tributary (AK)	US	59.5	-158.9		River - stream, perennial flow	[Partner: University of Washington, IsoLab]	20110703c	Water - Surface Water - flowing	2011-07-03				-14.7904	University of Washington, IsoLab	-112.263	University of Washington, IsoLab
GNIR - Synoptic	GNIR/S/US/07	LYNX - Cold Tributary (AK)	US	59.5	-158.9		River - stream, perennial flow	[Partner: University of Washington, IsoLab]	20110816b	Water - Surface Water - flowing	2011-08-16				-14.6334	University of Washington, IsoLab	-111.203	University of Washington, IsoLab
GNIR - Synoptic	GNIR/S/US/07	LYNX - Cold Tributary (AK)	US	59.5	-158.9		River - stream, perennial flow	[Partner: University of Washington, IsoLab]	20110912d	Water - Surface Water - flowing	2011-09-12				-14.5397	University of Washington, IsoLab	-109.481	University of Washington, IsoLab
GNIR - Synoptic	GNIR/S/US/07	LYNX - Cold Tributary (AK)	US	59.5	-158.9		River - stream, perennial flow	[Partner: University of Washington, IsoLab]	20120815e	Water - Surface Water - flowing	2012-08-15				-15.0584	University of Washington, IsoLab	-114.627	University of Washington, IsoLab
GNIR - Synoptic	GNIR/S/US/07	LYNX - Cold Tributary (AK)	US	59.5	-158.9		River - stream, perennial flow	[Partner: University of Washington, IsoLab]	20120815f	Water - Surface Water - flowing	2012-08-15				-15.2534	University of Washington, IsoLab	-114.596	University of Washington, IsoLab
GNIR - Synoptic	GNIR/S/US/07	LYNX - Cold Tributary (AK)	US	59.5	-158.9		River - stream, perennial flow	[Partner: University of Washington, IsoLab]	20120911j	Water - Surface Water - flowing	2012-09-11				-14.9559	University of Washington, IsoLab	-112.889	University of Washington, IsoLab
GNIR - Synoptic	GNIR/S/US/07	LYNX - Cold Tributary (AK)	US	59.5	-158.9		River - stream, perennial flow	[Partner: University of Washington, IsoLab]	20120911k	Water - Surface Water - flowing	2012-09-11				-15.1397	University of Washington, IsoLab	-112.825	University of Washington, IsoLab
GNIR - Synoptic	GNIR/S/US/07	LYNX - Cold Tributary (AK)	US	59.5	-158.9		River - stream, perennial flow	[Partner: University of Washington, IsoLab]	20130824f	Water - Surface Water - flowing	2013-08-24				-14.9117	University of Washington, IsoLab	-112.077	University of Washington, IsoLab
GNIR - Synoptic	GNIR/S/US/07	LYNX - Cold Tributary (AK)	US	59.5	-158.9		River - stream, perennial flow	[Partner: University of Washington, IsoLab]	20130824g	Water - Surface Water - flowing	2013-08-24				-14.954	University of Washington, IsoLab	-112.249	University of Washington, IsoLab
GNIR - Synoptic	GNIR/S/US/07	LYNX - Cold Tributary (AK)	US	59.5	-158.9		River - stream, perennial flow	[Partner: University of Washington, IsoLab]	20130911k	Water - Surface Water - flowing	2013-09-11				-14.6452	University of Washington, IsoLab	-109.128	University of Washington, IsoLab
GNIR - Synoptic	GNIR/S/US/07	LYNX - Cold Tributary (AK)	US	59.5	-158.9		River - stream, perennial flow	[Partner: University of Washington, IsoLab]	20130911l	Water - Surface Water - flowing	2013-09-11				-14.5434	University of Washington, IsoLab	-108.912	University of Washington, IsoLab
GNIR - Synoptic	GNIR/S/US/07	LYNX - Lake Tributary (AK)	US	59.494	-158.896		River - stream, perennial flow	[Partner: University of Washington, IsoLab]	20110617b	Water - Surface Water - flowing	2011-06-17				-14.5063	University of Washington, IsoLab	-110.587	University of Washington, IsoLab
GNIR - Synoptic	GNIR/S/US/07	LYNX - Lake Tributary (AK)	US	59.494	-158.896		River - stream, perennial flow	[Partner: University of Washington, IsoLab]	20110703d	Water - Surface Water - flowing	2011-07-03				-14.3466	University of Washington, IsoLab	-110.152	University of Washington, IsoLab
GNIR - Synoptic	GNIR/S/US/07	LYNX - Lake Tributary (AK)	US	59.494	-158.896		River - stream, perennial flow	[Partner: University of Washington, IsoLab]	20110912e	Water - Surface Water - flowing	2011-09-12				-14.2754	University of Washington, IsoLab	-108.475	University of Washington, IsoLab
GNIR - Synoptic	GNIR/S/US/07	LYNX - Lake Tributary (AK)	US	59.494	-158.896		River - stream, perennial flow	[Partner: University of Washington, IsoLab]	20120911l	Water - Surface Water - flowing	2012-09-11				-14.335	University of Washington, IsoLab	-111.811	University of Washington, IsoLab
GNIR - Synoptic	GNIR/S/US/07	LYNX - Lake Tributary (AK)	US	59.494	-158.896		River - stream, perennial flow	[Partner: University of Washington, IsoLab]	20120911m	Water - Surface Water - flowing	2012-09-11				-14.3694	University of Washington, IsoLab	-111.716	University of Washington, IsoLab
GNIR - Synoptic	GNIR/S/US/07	LYNX - Lake Tributary (AK)	US	59.494	-158.896		River - stream, perennial flow	[Partner: University of Washington, IsoLab]	20130911m	Water - Surface Water - flowing	2013-09-11				-14.4897	University of Washington, IsoLab	-110.034	University of Washington, IsoLab
GNIR - Synoptic	GNIR/S/US/07	LYNX - Lake Tributary (AK)	US	59.494	-158.896		River - stream, perennial flow	[Partner: University of Washington, IsoLab]	20130911n	Water - Surface Water - flowing	2013-09-11				-14.4583	University of Washington, IsoLab	-110.261	University of Washington, IsoLab
GNIR - Synoptic	GNIR/S/US/07	MIDNIGHT - (AK)	US	59.2921	-158.772		River - stream, perennial flow	[Partner: University of Washington, IsoLab]	20110604f	Water - Surface Water - flowing	2011-06-04				-14.2083	University of Washington, IsoLab	-106.105	University of Washington, IsoLab
GNIR - Synoptic	GNIR/S/US/07	MIDNIGHT - (AK)	US	59.2921	-158.772		River - stream, perennial flow	[Partner: University of Washington, IsoLab]	20110718h	Water - Surface Water - flowing	2011-07-18				-13.934	University of Washington, IsoLab	-104.393	University of Washington, IsoLab
GNIR - Synoptic	GNIR/S/US/07	MIDNIGHT - (AK)	US	59.2921	-158.772		River - stream, perennial flow	[Partner: University of Washington, IsoLab]	20110821h	Water - Surface Water - flowing	2011-08-21				-13.9821	University of Washington, IsoLab	-104.003	University of Washington, IsoLab
GNIR - Synoptic	GNIR/S/US/07	MIDNIGHT - (AK)	US	59.2921	-158.772		River - stream, perennial flow	[Partner: University of Washington, IsoLab]	20110903i	Water - Surface Water - flowing	2011-09-03				-13.8826	University of Washington, IsoLab	-104.142	University of Washington, IsoLab
GNIR - Synoptic	GNIR/S/US/07	MIDNIGHT - (AK)	US	59.2921	-158.772		River - stream, perennial flow	[Partner: University of Washington, IsoLab]	20120604g	Water - Surface Water - flowing	2012-06-04				-14.6761	University of Washington, IsoLab	-108.473	University of Washington, IsoLab
GNIR - Synoptic	GNIR/S/US/07	MIDNIGHT - (AK)	US	59.2921	-158.772		River - stream, perennial flow	[Partner: University of Washington, IsoLab]	20120812k	Water - Surface Water - flowing	2012-08-12				-14.3834	University of Washington, IsoLab	-107.687	University of Washington, IsoLab
GNIR - Synoptic	GNIR/S/US/07	MIDNIGHT - (AK)	US	59.2921	-158.772		River - stream, perennial flow	[Partner: University of Washington, IsoLab]	20120812l	Water - Surface Water - flowing	2012-08-12				-14.3885	University of Washington, IsoLab	-106.897	University of Washington, IsoLab
GNIR - Synoptic	GNIR/S/US/07	MIDNIGHT - (AK)	US	59.2921	-158.772		River - stream, perennial flow	[Partner: University of Washington, IsoLab]	20120907o	Water - Surface Water - flowing	2012-09-07				-14.0529	University of Washington, IsoLab	-105.534	University of Washington, IsoLab
GNIR - Synoptic	GNIR/S/US/07	MIDNIGHT - (AK)	US	59.2921	-158.772		River - stream, perennial flow	[Partner: University of Washington, IsoLab]	20120907p	Water - Surface Water - flowing	2012-09-07				-13.9519	University of Washington, IsoLab	-105.617	University of Washington, IsoLab
GNIR - Synoptic	GNIR/S/US/07	MISSION - (AK)	US	59.27	-158.6		River - stream, perennial flow	[Partner: University of Washington, IsoLab]	20110604g	Water - Surface Water - flowing	2011-06-04				-14.0931	University of Washington, IsoLab	-106.149	University of Washington, IsoLab
GNIR - Synoptic	GNIR/S/US/07	MISSION - (AK)	US	59.27	-158.6		River - stream, perennial flow	[Partner: University of Washington, IsoLab]	20110718i	Water - Surface Water - flowing	2011-07-18				-14.2962	University of Washington, IsoLab	-105.28	University of Washington, IsoLab
GNIR - Synoptic	GNIR/S/US/07	MISSION - (AK)	US	59.27	-158.6		River - stream, perennial flow	[Partner: University of Washington, IsoLab]	20110822f	Water - Surface Water - flowing	2011-08-22				-14.1484	University of Washington, IsoLab	-105.705	University of Washington, IsoLab
GNIR - Synoptic	GNIR/S/US/07	MISSION - (AK)	US	59.27	-158.6		River - stream, perennial flow	[Partner: University of Washington, IsoLab]	20110903j	Water - Surface Water - flowing	2011-09-03				-14.1517	University of Washington, IsoLab	-105.386	University of Washington, IsoLab
GNIR - Synoptic	GNIR/S/US/07	MISSION - (AK)	US	59.27	-158.6		River - stream, perennial flow	[Partner: University of Washington, IsoLab]	20120604h	Water - Surface Water - flowing	2012-06-04				-14.655	University of Washington, IsoLab	-110.164	University of Washington, IsoLab
GNIR - Synoptic	GNIR/S/US/07	MISSION - (AK)	US	59.27	-158.6		River - stream, perennial flow	[Partner: University of Washington, IsoLab]	20120816g	Water - Surface Water - flowing	2012-08-16				-14.4053	University of Washington, IsoLab	-107.449	University of Washington, IsoLab
GNIR - Synoptic	GNIR/S/US/07	MISSION - (AK)	US	59.27	-158.6		River - stream, perennial flow	[Partner: University of Washington, IsoLab]	20120816h	Water - Surface Water - flowing	2012-08-16				-14.2455	University of Washington, IsoLab	-107.423	University of Washington, IsoLab
GNIR - Synoptic	GNIR/S/US/07	MISSION - (AK)	US	59.27	-158.6		River - stream, perennial flow	[Partner: University of Washington, IsoLab]	20120912a	Water - Surface Water - flowing	2012-09-12				-14.2725	University of Washington, IsoLab	-108.028	University of Washington, IsoLab
[truncated: 530 more rows]

## Sheet: Reservoir data_GNIR
Group	Project	Site	Country	Latitude	Longitude	Altitude	Type of Site	Source of Information	Sample Name	Media Type	Date	Begin of Period	End of Period	Comment	O18	O18 Provider	H2	H2 Provider
[truncated: 643 more rows]

[truncated: 3 more sheets: 311samples of 21 global rivers, 13 urban ,non-urban samples, Reference]
